# Supplementary material for: Smith-specific regulatory T cells halt the progression of lupus nephritis
Source: Nat Commun. 2024 Feb 6;15:899. doi: 10.1038/s41467-024-45056-x (PMC10847119; doi:10.1038/s41467-024-45056-x)
Supplement: Supplementary file 4 — Source Data [file 41467_2024_45056_MOESM4_ESM.xlsx]

## Sheet: Figure 3a
Figure 3a

## Sheet: Figure 3b
Figure 3b

## Sheet: Figure 3c
Figure 3c

## Sheet: Figure 3d
Figure 3d
Peptide name	Peptide sequence	Binding 0 h	Binding 24 h	Stability index
SmB/B'58-72	RVLGLVLLRGENLVS	51.3	30.1	16
SmB/B'1-15	KMLQHIDYRMRCILQ	36.4	0.5	1.4
SmD343-57	MSNITVTYRDGRVAQ	27.1	0.7	1.2
SmD361-75	VYIRGSKIRFLILPD	11.8	0.2	0.5
SmD146-60	TLKNREPVQLETLSI	7.4	0.9	0.6

## Sheet: Figure 3e
Figure 3e
No peptide	SmB/B'58-72	SmB/B'1-15	SmD343-57
0.54	21.2	17.9	12.8
0.62	19.5	18.8	10.2
0.4	19.9	16.4	11.8

## Sheet: Figure 5b
Figure 5b
TCR1	TCR2	TCR3	TCR4	TCR5	TCR6	TCR7	TCR8	TCR9	TCR10	TCR11	TCR12	TCR13	TCR14	TCR15	TCR16	TCR17	TCR18	TCR19	TCR20
58	16	13	11	10	9	8	8	7	5	5	5	5	5	4	4	4	4	4	4

## Sheet: Figure 5c
Figure 5c
Gene	TCR1 Log2 Fold Change	negative log10pvalue
TRBV11-2	6.06955	16.3094
TRAV9-2	4.36837	6.71662
IFI27	5.68503	6.16447
TRGV10	4.86472	5.89164
PTGDR2	5.69111	5.89164
IL9R	4.28324	5.10487
LAIR2	4.08008	3.80873
CD52	3.13434	3.46233
TRGC1	5.92557	3.21361
ZBP1	4.49794	3.04718
AOAH	3.52759	2.7602
MXRA8	7.0366	2.69266
TRGV9	4.77357	2.69266
IGFBP3	4.38891	2.42317
ASCL2	5.13614	2.25893
IFI44L	3.86211	2.11146
RAMP1	3.39917	2.03086
LIMS2	3.46545	1.90453
PDE6G	3.30929	1.64843
RSAD2	4.71468	1.61459
IRX3	4.02634	1.51275
ICAM4	4.48406	1.40954
USP46	3.54475	1.39608
TNFSF10	2.56412	1.3882
ZP1	6.35853	1.2633
OAS1	2.75976	1.2633
DAPK2	4.18861	1.24991
SNED1	4.68611	1.19323
AC013264.2	4.233	1.08465
MAN1C1	3.87545	1.07519
IFIT3	4.18861	1.05822
RTP4	3.098	1.05311
CLECL1	3.38125	1.05311
APOL4	2.96621	1.05311
MX1	2.51242	1.05311
ICAM2	2.40053	1.03589
RNASE6	3.17366	1.01385
CD40	3.91107	1.0083
SAMD3	2.7081	1.00699
CCR3	4.39506	0.962455
GATA3	2.34917	0.950001
TRAV36DV7	3.90321	0.950001
DOPEY2	3.54091	0.950001
HVCN1	3.57194	0.941002
GPR15	3.1772	0.878176
RARRES3	2.26094	0.8774
KIAA1324L	4.65809	0.874543
LINC00324	3.12149	0.861691
RP11-452H21.4	7.35853	0.816816
PNMA5	3.58594	0.774215
OSM	2.47291	0.762473
IL3RA	2.62382	0.755804
RASL10A	6.18861	0.755804
IFI6	2.25158	0.673212
TRBC1	2.26419	0.673212
GALT	2.81274	0.673212
RTKN2	2.99828	0.673212
RBPMS	3.21557	0.672649
MOSPD3	2.30075	0.597422
LY9	3.14554	0.585419
RAB37	2.2941	0.585419
FXYD7	3.04774	0.585419
LIME1	2.41488	0.50343
PASK	2.31414	0.49822
GATA3-AS1	4.27107	0.493506
MGLL	3.82604	0.468426
DHX58	2.94575	0.468426
TSPAN32	2.70583	0.466166
DDX60	3.48079	0.415544
SESN3	2.8593	0.415544
CASP1	2.21524	0.415544
LGALS12	4.18861	0.404364
PLPP1	2.34153	0.360204
CD101	3.67403	0.297772
MGST3	2.00373	0.292268
RP5-1119O21.2	5.45164	0.292268
LINC00886	3.35853	0.286443
PDE7B	4.96621	0.286443
CD69	2.03293	0.286443
CDC14A	2.46069	0.276834
SLFN5	2.12063	0.276834
SNAP47	1.95284	0.267717
TNFSF11	5.0366	0.267717
S1PR4	1.91237	0.267717
SLC12A7	2.66923	0.249877
ARRDC5	7.35853	0.248421
GAB2	2.5697	0.222146
SDSL	4.31414	0.216568
IFI44	2.65383	0.211333
EVA1B	2.49153	0.207172
FGL2	3.71468	0.207172
ATL1	4.96621	0.207172
CECR1	3.37147	0.200552
HELZ2	3.8991	0.197296
CTD-2095E4.5	3.01868	0.178209
PXN	2.12013	0.169408
LINC00426	2.14908	0.165288
ETV7	1.99636	0.161501
ITGAM	2.70944	0.15341
IGF2BP3	5.35853	0.152799
E2F5	4.07313	0.133265
CYSLTR1	2.72521	0.129958
C11orf21	2.66923	0.129958
XAF1	2.08031	0.129958
CD84	2.46482	0.12819
OTOF	3.65809	0.126074
GPR171	1.87168	0.126074
IFIT1	4.60364	0.126074
DDX58	2.79375	0.125642
MAP3K14-AS1	3.51054	0.125642
IKZF2	3.12149	0.120271
SLC46A3	2.93707	0.120271
PER3	4.45164	0.115708
PPP1R14A	2.72918	0.105567
AC011043.1	4.31414	0.105567
CTD-2020K17.1	2.34731	0.0996774
CCR8	3.10114	0.0806928
PDE4A	2.31414	0.0806928
HIST2H2BE	4.45164	0.0797456
RWDD2A	2.74803	0.0573124
DHDH	3.57194	0.0533753
ISG15	1.77771	0.0504821
TXNIP	1.79462	0.0479322
GPR55	2.79629	0.0479322
CARD17	2.33616	0.0479322
C19orf35	5.35853	0.0479322
PXYLP1	2.45164	0.0475715
DDX60L	3.27107	0.0475715
ERCC8	2.62382	0.0475715
GPR146	2.36549	0.0475715
GEMIN8	2.48406	0.0475715
TIMP1	1.88949	0.0475715
NPDC1	2.27107	0.0475715
CD9	2.35211	0.0475715
ITGB7	1.73664	0.0475715
MFGE8	2.27714	0.0475715
CD33	2.79172	0.0475715
ZNF701	2.68611	0.0475715
SERHL2	3.77357	0.0475715
CMPK2	4.18861	0.0348529
VAMP5	1.65851	0.0203403
HARBI1	3.00098	0.0182795
PTPRCAP	1.65345	0.0182795
PLEKHB1	2.88049	0.0182795
IL10RA	1.75159	0.0182795
EVI2A	1.87956	0.0182795
CTB-131K11.1	4.60364	0.0182795
SMPDL3B	3.68611	0.0172471
GBP3	3.07313	0.0172471
JMJD4	1.99747	0.0172471
C22orf46	2.83497	0.0172471
CSGALNACT1	2.30226	0.0137293
NOS3	2.54475	0.0108723
SORL1	1.88396	0.0108723
LMF1	2.56412	0.00843817
GPR155	2.38125	0.007499
BAZ2B	2.80394	0.00581936
PDCD1LG2	3.00098	0.00216936
BACE1	5.35853	0.00216936
RP11-34P13.7	4.77357	0
FO538757.3	4.18861	0
FO538757.2	-0.525638	0
AP006222.2	1.86668	0
RP5-857K21.4	4.77357	0
RP11-206L10.9	2.07313	0
FAM87B	4.77357	0
LINC00115	2.38125	0
FAM41C	4.77357	0
SAMD11	3.77357	0
NOC2L	-0.257649	0
KLHL17	2.96621	0
PLEKHN1	2.65809	0
HES4	3.45164	0
AGRN	1.77357	0
RP11-54O7.18	1.52564	0
C1orf159	-0.474358	0
TTLL10	4.18861	0
TNFRSF18	0.831285	0
TNFRSF4	-0.337237	0
SDF4	0.373032	0
B3GALT6	0.0186823	0
FAM132A	3.45164	0
RP5-902P8.12	4.77357	0
UBE2J2	0.103322	0
RP5-902P8.10	4.77357	0
SCNN1D	4.77357	0
ACAP3	0.488168	0
PUSL1	-0.749992	0
CPSF3L	-0.430302	0
CPTP	1.45164	0
DVL1	2.77357	0
AURKAIP1	0.226183	0
CCNL2	0.381252	0
MRPL20	0.237517	0
RP4-758J18.13	4.77357	0
ANKRD65	3.77357	0
VWA1	3.18861	0
ATAD3C	1.31414	0
ATAD3B	-0.0593202	0
ATAD3A	-0.248798	0
SSU72	0.691237	0
RP5-832C2.5	1.52564	0
C1orf233	3.18861	0
RP11-345P4.9	0.966215	0
MIB2	0.859826	0
CDK11B	-1.32972	0
RP11-345P4.10	5.18861	0
SLC35E2B	2.15466	0
RP11-345P4.7	3.77357	0
CDK11A	1.06759	0
SLC35E2	0.451642	0
NADK	0.937069	0
GNB1	-0.0538863	0
TMEM52	4.77357	0
PRKCZ	1.45164	0
FAAP20	0.247597	0
SKI	2.60364	0
MORN1	1.77357	0
RER1	0.767365	0
PEX10	1.31414	0
PLCH2	1.96621	0
PANK4	1.88427	0
HES5	4.77357	0
RP3-395M20.12	0.451642	0
RP3-395M20.8	1.56412	0
TNFRSF14	0.499421	0
RP3-395M20.9	2.45164	0
FAM213B	0.39853	0
MMEL1	3.45164	0
TTC34	4.18861	0
MEGF6	4.77357	0
TPRG1L	0.416018	0
WRAP73	0.875449	0
TP73	4.77357	0
TP73-AS1	0.819374	0
SMIM1	2.55118	0
LRRC47	-0.391337	0
CEP104	-0.180626	0
DFFB	0.644287	0
C1orf174	-0.426103	0
AJAP1	4.77357	0
NPHP4	-0.00778987	0
KCNAB2	-0.257309	0
CHD5	4.77357	0
RPL22	-0.656807	0
RP1-120G22.11	4.18861	0
RNF207	1.35853	0
ICMT	-0.548358	0
LINC00337	3.45164	0
GPR153	4.77357	0
ACOT7	-1.41625	0
RP1-202O8.3	3.77357	0
HES2	5.77357	0
ESPN	2.77357	0
TNFRSF25	-0.325632	0
PLEKHG5	4.18861	0
NOL9	-0.781019	0
ZBTB48	1.50055	0
KLHL21	1.38125	0
PHF13	0.866679	0
THAP3	-0.597118	0
DNAJC11	0.101144	0
CAMTA1	0.00783866	0
VAMP3	1.32011	0
RP3-467L1.4	4.77357	0
UTS2	0.548253	0
TNFRSF9	-0.680387	0
PARK7	-0.270273	0
ERRFI1	2.27107	0
SLC45A1	2.77357	0
RERE	0.74677	0
ENO1	-0.771291	0
ENO1-AS1	4.45164	0
CA6	1.72918	0
SLC2A5	4.77357	0
GPR157	0.77357	0
MIR34AHG	1.31414	0
RP3-510D11.2	0.966215	0
H6PD	0.842833	0
SPSB1	-0.121248	0
SLC25A33	0.439669	0
TMEM201	2.45164	0
PIK3CD	0.694618	0
PIK3CD-AS1	5.18861	0
PIK3CD-AS2	-0.56628	0
CLSTN1	0.494346	0
CTNNBIP1	1.32731	0
LZIC	0.454419	0
NMNAT1	2.00804	0
UBE4B	0.101144	0
KIF1B	0.803943	0
PGD	0.834379	0
APITD1-CORT	2.31414	0
APITD1	0.603645	0
CORT	3.77357	0
DFFA	-0.0165071	0
PEX14	1.01868	0
CASZ1	1.86668	0
TARDBP	-0.0719202	0
MASP2	4.77357	0
RP4-635E18.8	4.77357	0
SRM	-0.917592	0
EXOSC10	0.355717	0
RP4-635E18.6	4.77357	0
MTOR	-1.12125	0
UBIAD1	0.262608	0
PTCHD2	3.77357	0
FBXO2	2.12971	0
FBXO44	1.25787	0
FBXO6	0.962998	0
MAD2L2	-0.96114	0
AGTRAP	0.506783	0
MTHFR	0.899101	0
CLCN6	0.416018	0
NPPA-AS1	4.77357	0
KIAA2013	0.347305	0
PLOD1	-0.455249	0
MFN2	0.2605	0
MIIP	-0.389469	0
TNFRSF8	-0.493217	0
TNFRSF1B	-0.468164	0
VPS13D	1.76075	0
DHRS3	-0.445599	0
RP11-474O21.5	4.77357	0
PRDM2	0.0814775	0
KAZN	4.77357	0
FHAD1	3.77357	0
EFHD2	-0.0500869	0
CASP9	-1.15717	0
DNAJC16	1.20879	0
AGMAT	0.966215	0
DDI2	0.932268	0
PLEKHM2	-0.22643	0
UQCRHL	-0.470133	0
FLJ37453	-0.248798	0
SPEN	-0.125283	0
ZBTB17	1.14908	0
FAM131C	2.77357	0
ARHGEF19	2.71468	0
RSG1	1.68611	0
FBXO42	-0.757812	0
SZRD1	-0.286842	0
SPATA21	4.77357	0
NECAP2	0.195386	0
RP4-798A10.2	3.77357	0
RP4-798A10.7	4.77357	0
RP5-875O13.1	4.77357	0
NBPF1	1.60364	0
CROCC	1.38125	0
RP11-108M9.4	2.45164	0
RP11-108M9.6	3.45164	0
MFAP2	3.45164	0
ATP13A2	1.1106	0
SDHB	-0.60147	0
PADI4	3.18861	0
RCC2	0.535165	0
IGSF21	4.18861	0
RP13-279N23.2	4.77357	0
ALDH4A1	2.07313	0
IFFO2	1.01868	0
UBR4	0.656706	0
RP1-43E13.2	0.915589	0
EMC1	-0.396355	0
MRTO4	-1.2189	0
AKR7A3	4.77357	0
AKR7A2	-1.63157	0
PQLC2	0.99221	0
CAPZB	0.293879	0
MINOS1	-0.814857	0
NBL1	1.04356	0
TMCO4	0.850738	0
OTUD3	1.45164	0
UBXN10-AS1	-0.765589	0
UBXN10	2.31414	0
CAMK2N1	3.77357	0
MUL1	1.5739	0
CDA	6.77357	0
PINK1	0.866679	0
PINK1-AS	3.77357	0
DDOST	0.518204	0
HP1BP3	-0.117433	0
EIF4G3	0.469789	0
ECE1	1.29049	0
RP5-1071N3.1	3.45164	0
NBPF3	1.31414	0
RAP1GAP	4.18861	0
USP48	-0.136323	0
HSPG2	4.77357	0
RP1-224A6.3	3.77357	0
LINC00339	1.29552	0
CDC42	-0.024874	0
ZBTB40	1.96621	0
KDM1A	0.480788	0
LUZP1	0.358532	0
LINC01355	2.60364	0
HNRNPR	0.0325115	0
ZNF436	2.83497	0
ZNF436-AS1	1.68611	0
TCEA3	-0.511832	0
E2F2	0.77357	0
ID3	0.788677	0
MDS2	3.77357	0
RPL11	-0.2049	0
TCEB3	0.54689	0
TCEB3-AS1	1.45164	0
PITHD1	-0.591781	0
LYPLA2	0.465388	0
GALE	-0.631572	0
HMGCL	-0.426103	0
FUCA1	1.84283	0
PNRC2	0.352248	0
SRSF10	-0.372787	0
IFNLR1	5.18861	0
STPG1	0.525642	0
NIPAL3	1.43372	0
RCAN3	0.694618	0
RP4-594I10.3	3.77357	0
NCMAP	4.18861	0
SRRM1	-0.12949	0
CLIC4	-2.19797	0
RUNX3	0.858686	0
SYF2	0.244212	0
RSRP1	0.727615	0
TMEM50A	0.750145	0
TMEM57	0.511475	0
LDLRAP1	0.439669	0
RP11-70P17.1	4.18861	0
SEPN1	1.25001	0
RP1-317E23.3	4.77357	0
MTFR1L	-0.592752	0
AUNIP	0.281717	0
PAQR7	4.18861	0
STMN1	-0.678171	0
PAFAH2	0.866679	0
PDIK1L	0.218981	0
FAM110D	4.77357	0
ZNF593	0.0886265	0
CNKSR1	3.18861	0
CEP85	0.168708	0
SH3BGRL3	1.69541	0
UBXN11	0.92808	0
AIM1L	4.77357	0
DHDDS	0.444446	0
HMGN2	-0.810841	0
RPS6KA1	0.831055	0
RP5-968P14.2	4.77357	0
ARID1A	0.544751	0
PIGV	1.07313	0
ZDHHC18	-0.192214	0
SFN	1.86668	0
GPN2	0.381252	0
GPATCH3	1.71829	0
NUDC	-0.846854	0
SLC9A1	1.18861	0
WDTC1	1.12971	0
TMEM222	-1.13332	0
SYTL1	0.913428	0
MAP3K6	-0.133321	0
CD164L2	4.77357	0
WASF2	0.315739	0
RP1-159A19.4	3.18861	0
AHDC1	1.01868	0
FGR	4.77357	0
FAM76A	-0.635821	0
STX12	0.636812	0
PPP1R8	-0.788673	0
THEMIS2	0.94068	0
RPA2	0.00418277	0
XKR8	-0.0593202	0
EYA3	0.711794	0
PTAFR	4.18861	0
DNAJC8	0.0297599	0
ATPIF1	-0.495486	0
RP5-1092A3.4	3.45164	0
SESN2	-0.572205	0
MED18	-0.109073	0
PHACTR4	0.408997	0
RCC1	-1.34883	0
TRNAU1AP	0.370984	0
SNHG12	-0.0182442	0
TAF12	1.31237	0
RAB42	2.96621	0
RP11-442N24__B.1	2.31414	0
GMEB1	0.608104	0
YTHDF2	-0.0906163	0
EPB41	0.278805	0
SRSF4	-0.134122	0
MECR	-1.28171	0
PTPRU	4.18861	0
MATN1-AS1	3.96621	0
LAPTM5	0.863677	0
SDC3	3.77357	0
PUM1	-0.0264056	0
SNRNP40	-0.659867	0
ZCCHC17	-0.216147	0
SERINC2	3.45164	0
PEF1	0.0125301	0
PTP4A2	-0.171735	0
KHDRBS1	-0.438221	0
TMEM39B	-0.00778987	0
KPNA6	0.498776	0
TXLNA	-0.119515	0
CCDC28B	0.784885	0
IQCC	1.68611	0
TMEM234	0.966215	0
EIF3I	-0.326277	0
FAM167B	1.77357	0
LCK	0.626109	0
HDAC1	-0.769278	0
MARCKSL1	0.371471	0
FAM229A	3.96621	0
BSDC1	0.191951	0
ZBTB8B	4.77357	0
ZBTB8A	3.45164	0
ZBTB8OS	0.794615	0
RBBP4	-0.435161	0
SYNC	2.96621	0
YARS	-0.743006	0
S100PBP	0.4055	0
TMEM54	1.96621	0
RNF19B	1.18861	0
AK2	-0.470838	0
AZIN2	0.77357	0
TRIM62	2.45164	0
ZNF362	1.60364	0
PHC2	2.35853	0
ZSCAN20	3.77357	0
SMIM12	0.0486771	0
DLGAP3	1.77357	0
RP11-244H3.4	2.18861	0
ZMYM6NB	0.47683	0
ZMYM6	0.281717	0
ZMYM1	0.381252	0
SFPQ	-0.866273	0
ZMYM4	0.583745	0
KIAA0319L	1.15466	0
NCDN	1.86668	0
RP4-728D4.2	2.38125	0
PSMB2	-0.252417	0
C1orf216	1.86668	0
CLSPN	-1.10703	0
AGO4	2.40434	0
AGO1	0.281717	0
RP4-789D17.5	4.77357	0
AGO3	0.325109	0
ADPRHL2	0.218981	0
TRAPPC3	0.213874	0
MAP7D1	0.191342	0
THRAP3	-0.619463	0
SH3D21	-0.0337851	0
RP11-268J15.5	2.77357	0
STK40	0.551177	0
LSM10	0.129714	0
OSCP1	1.52564	0
MRPS15	-0.661734	0
CSF3R	1.86668	0
LINC01137	-0.0844112	0
ZC3H12A	-0.232055	0
MEAF6	-0.197724	0
SNIP1	-0.0844112	0
DNALI1	3.77357	0
GNL2	-0.102947	0
C1orf109	0.364179	0
CDCA8	-0.382935	0
EPHA10	4.77357	0
MANEAL	4.18861	0
YRDC	0.983493	0
C1orf122	-0.170619	0
MTF1	0.548603	0
INPP5B	1.61707	0
SF3A3	-0.531732	0
FHL3	1.53653	0
UTP11L	0.188607	0
RRAGC	-0.972385	0
RP5-864K19.4	2.07313	0
MYCBP	0.84757	0
RP5-864K19.6	4.18861	0
AKIRIN1	-0.387742	0
NDUFS5	-0.162533	0
MACF1	-0.38452	0
RP11-69E11.4	4.18861	0
PABPC4	-1.20942	0
HEYL	4.77357	0
HPCAL4	3.96621	0
PPIE	0.102431	0
BMP8B	3.77357	0
OXCT2	3.1106	0
RP1-118J21.25	3.77357	0
TRIT1	-1.43588	0
MYCL	4.18861	0
MFSD2A	1.77357	0
CAP1	0.327015	0
PPT1	-0.00528953	0
RLF	0.0627634	0
RP1-39G22.7	0.0731301	0
ZMPSTE24	0.276383	0
COL9A2	0.39853	0
SMAP2	-0.440494	0
ZFP69B	2.07313	0
ZFP69	1.31414	0
RP11-656D10.3	3.45164	0
EXO5	-0.20371	0
ZNF684	1.15886	0
RIMS3	4.45164	0
NFYC-AS1	2.01868	0
NFYC	0.35802	0
KCNQ4	4.18861	0
CITED4	2.07313	0
RP5-1066H13.4	4.77357	0
CTPS1	-2.53021	0
SLFNL1-AS1	4.77357	0
SCMH1	-0.618748	0
HIVEP3	1.41602	0
FOXJ3	0.807786	0
RIMKLA	-0.303246	0
ZMYND12	2.18861	0
PPCS	0.443342	0
CCDC30	3.45164	0
PPIH	-0.291622	0
RP5-994D16.3	4.77357	0
YBX1	-0.802873	0
P3H1	0.129714	0
C1orf50	0.317786	0
SVBP	-0.0665337	0
ERMAP	2.38125	0
RP11-342M1.3	2.31414	0
ZNF691	0.416018	0
SLC2A1	-2.53477	0
SLC2A1-AS1	2.18861	0
EBNA1BP2	-0.603951	0
CFAP57	1.45164	0
TMEM125	4.18861	0
TIE1	4.77357	0
RP1-92O14.3	1.52564	0
CDC20	-0.917592	0
ELOVL1	0.232473	0
MED8	-0.539847	0
RP1-92O14.6	4.77357	0
SZT2	1.38125	0
HYI	1.63061	0
HYI-AS1	4.77357	0
PTPRF	4.77357	0
KDM4A	-0.172849	0
KDM4A-AS1	2.77357	0
ST3GAL3	0.99221	0
IPO13	-0.781019	0
DPH2	0.281717	0
ATP6V0B	0.644941	0
B4GALT2	1.96621	0
CCDC24	1.77357	0
SLC6A9	-0.994614	0
RP5-1198O20.4	0.658093	0
DMAP1	0.373639	0
ERI3	-2.5072	0
RNF220	-0.025172	0
TMEM53	0.392748	0
C1orf228	-0.84114	0
KIF2C	-1.22392	0
RP11-269F19.2	3.77357	0
RPS8	-0.751252	0
BEST4	3.45164	0
PLK3	0.986973	0
BTBD19	4.18861	0
PTCH2	4.18861	0
EIF2B3	0.842833	0
HECTD3	-0.56628	0
UROD	-0.157167	0
ZSWIM5	4.18861	0
LINC01144	4.77357	0
HPDL	0.218981	0
MUTYH	0.651173	0
TOE1	-0.345371	0
TESK2	0.250008	0
CCDC163P	0.250008	0
MMACHC	1.60364	0
PRDX1	-0.115173	0
AKR1A1	-0.26848	0
NASP	-0.867398	0
CCDC17	4.77357	0
GPBP1L1	1.29604	0
TMEM69	-2.29252	0
IPP	-0.313893	0
MAST2	0.129714	0
PIK3R3	1.68611	0
POMGNT1	0.381252	0
RAD54L	-0.511832	0
LRRC41	0.93787	0
UQCRH	-0.504556	0
NSUN4	0.374399	0
FAAH	3.18861	0
DMBX1	3.77357	0
MKNK1	1.3853	0
MOB3C	1.26261	0
ATPAF1	0.359942	0
EFCAB14	0.871058	0
LINC00853	4.18861	0
STIL	0.516182	0
CMPK1	-0.118821	0
FOXD2-AS1	2.18861	0
FOXD2	3.96621	0
SPATA6	3.18861	0
BEND5	-2.22078	0
FAF1	-2.58398	0
CDKN2C	0.15886	0
RNF11	1.50055	0
TTC39A	4.77357	0
EPS15	-0.0926788	0
RP11-191G24.1	4.18861	0
OSBPL9	0.173657	0
NRDC	-0.00659707	0
RP4-657D16.3	4.77357	0
RAB3B	3.77357	0
TXNDC12	0.13416	0
KTI12	1.86668	0
RP11-91A18.4	4.77357	0
BTF3L4	-0.178175	0
ZFYVE9	4.18861	0
CC2D1B	0.347305	0
ORC1	-1.19797	0
PRPF38A	0.0562742	0
ZCCHC11	-0.457994	0
GPX7	0.209802	0
FAM159A	1.96621	0
COA7	0.577173	0
ZYG11B	1.07313	0
ZYG11A	4.18861	0
ECHDC2	0.503041	0
SCP2	0.152227	0
CPT2	2.411	0
RP5-1024G6.2	4.77357	0
C1orf123	-0.238517	0
RP5-1024G6.7	3.60364	0
MAGOH	0.27725	0
RP5-1024G6.5	3.45164	0
LRP8	1.52564	0
RP4-784A16.5	2.38125	0
GLIS1	4.77357	0
NDC1	0.352908	0
YIPF1	-0.416255	0
HSPB11	-0.555182	0
LRRC42	-0.0337851	0
TMEM59	0.515741	0
TCEANC2	1.26804	0
RP11-446E24.4	4.18861	0
CYB5RL	3.77357	0
MRPL37	-0.67088	0
SSBP3	-0.461647	0
RP5-997D24.3	3.45164	0
ACOT11	4.18861	0
TTC4	0.737946	0
PARS2	1.77357	0
TTC22	0.0456494	0
LEXM	3.18861	0
DHCR24	0.509462	0
RP11-67L3.5	4.18861	0
TMEM61	4.77357	0
USP24	1.05475	0
DAB1	2.31414	0
OMA1	1.31414	0
MYSM1	0.43372	0
JUN	-0.669374	0
LINC01135	3.77357	0
RP4-794H19.1	3.77357	0
LINC01358	1.52564	0
FGGY	0.188607	0
HOOK1	1.18861	0
CYP2J2	4.77357	0
NFIA	0.129714	0
TM2D1	0.858686	0
RP11-430G17.3	3.18861	0
INADL	0.890927	0
USP1	-0.339866	0
DOCK7	0.416018	0
ATG4C	1.55856	0
FOXD3-AS1	4.77357	0
FOXD3	4.77357	0
ALG6	-0.157167	0
ITGB3BP	-0.488098	0
EFCAB7	0.882799	0
PGM1	-0.250504	0
RAVER2	4.77357	0
JAK1	0.176364	0
AK4	-0.679015	0
DNAJC6	2.45164	0
LEPROT	0.499595	0
LEPR	0.583745	0
PDE4B	0.0499538	0
SGIP1	4.77357	0
WDR78	4.77357	0
MIER1	0.190487	0
SLC35D1	0.866679	0
C1orf141	4.77357	0
IL23R	-2.59712	0
IL12RB2	0.0565789	0
SERBP1	-0.433875	0
GADD45A	-0.0556999	0
GNG12	4.77357	0
DEPDC1	-1.12931	0
DEPDC1-AS1	4.18861	0
LRRC40	-0.480671	0
SRSF11	0.2213	0
ANKRD13C	0.416018	0
HHLA3	0.904576	0
CTH	-1.48382	0
RP11-42O15.3	3.45164	0
PTGER3	3.45164	0
ZRANB2-AS1	4.18861	0
ZRANB2	-0.592752	0
LRRIQ3	2.18861	0
FPGT	2.31414	0
RP11-17E13.2	4.77357	0
CRYZ	0.887438	0
TYW3	-0.530211	0
ACADM	0.126968	0
RABGGTB	-0.0508586	0
MSH4	4.18861	0
PIGK	-1.61013	0
AK5	3.18861	0
ZZZ3	1.67403	0
USP33	1.07313	0
FAM73A	-0.334955	0
NEXN	3.1413	0
FUBP1	0.101144	0
DNAJB4	-0.376177	0
GIPC2	4.18861	0
RP11-386I14.4	2.45164	0
RP11-475O6.1	4.77357	0
TTLL7	1.31414	0
RP11-486G15.2	1.77357	0
PRKACB	1.14421	0
SAMD13	3.77357	0
RPF1	0.686107	0
GNG5	0.174293	0
CTBS	1.25274	0
SSX2IP	0.842833	0
LPAR3	2.18861	0
MCOLN2	1.71468	0
WDR63	3.45164	0
MCOLN3	3.07313	0
SYDE2	1.96621	0
C1orf52	0.0120186	0
BCL10	-0.474358	0
CYR61	3.77357	0
ZNHIT6	-0.0466091	0
ODF2L	-0.0985553	0
RP4-612B15.3	3.77357	0
SH3GLB1	0.189721	0
Sep-15	0.283348	0
HS2ST1	1.45164	0
LINC01140	4.77357	0
LMO4	0.55042	0
PKN2-AS1	4.77357	0
PKN2	-0.145293	0
GTF2B	0.504109	0
CCBL2	0.669233	0
RBMXL1	0.218981	0
GBP1	1.26661	0
GBP2	-0.0140569	0
GBP4	0.0200892	0
GBP5	-0.505385	0
GBP6	4.18861	0
LRRC8B	0.890927	0
FLJ27354	1.15886	0
LRRC8C	1.46198	0
RP5-943J3.2	4.77357	0
LRRC8D	1.04565	0
ZNF326	0.488168	0
RP4-665J23.1	3.77357	0
ZNF644	0.16624	0
CDC7	0.654629	0
TGFBR3	1.91559	0
EPHX4	3.77357	0
SETSIP	3.07313	0
BTBD8	3.55118	0
KIAA1107	3.96621	0
GLMN	-1.61875	0
RPAP2	-1.38293	0
GFI1	-1.62731	0
EVI5	0.381252	0
RPL5	-0.298259	0
FAM69A	2.0955	0
MTF2	-0.124551	0
TMED5	0.540178	0
CCDC18	-0.497893	0
DR1	0.149079	0
FNBP1L	3.18861	0
BCAR3	1.04565	0
RP4-561L24.3	4.77357	0
DNTTIP2	0.420247	0
GCLM	0.0186823	0
ARHGAP29	3.18861	0
ABCD3	0.603645	0
SLC44A3	1.86668	0
CNN3	-0.334955	0
ALG14	1.65809	0
TMEM56	4.77357	0
RP11-57H12.3	4.77357	0
RWDD3	0.644287	0
PTBP2	1.31414	0
DPYD	1.5358	0
SNX7	3.45164	0
FRRS1	4.77357	0
AGL	1.01868	0
RP5-884G6.2	2.07313	0
SLC35A3	0.915589	0
MFSD14A	0.238648	0
SASS6	-0.248798	0
TRMT13	-1.08441	0
DBT	-0.0593202	0
RTCA-AS1	2.45164	0
RTCA	0.12286	0
EXTL2	3.12971	0
RP4-549L20.3	3.77357	0
SLC30A7	-0.0508586	0
DPH5	0.0759072	0
RP11-421L21.3	1.28814	0
RP4-575N6.4	2.83497	0
S1PR1	0.85374	0
RNPC3	1.3911	0
AMY2B	2.60364	0
PRMT6	0.15886	0
VAV3	2.96621	0
SLC25A24	1.25001	0
RP11-483I13.5	3.60364	0
FAM102B	0.866679	0
HENMT1	0.580925	0
PRPF38B	-0.408633	0
FNDC7	4.77357	0
STXBP3	0.416018	0
GPSM2	-0.389661	0
CLCC1	-0.652695	0
WDR47	1.81937	0
TAF13	1.12971	0
RP5-1065J22.8	2.07313	0
TMEM167B	0.173657	0
SCARNA2	4.77357	0
KIAA1324	2.45164	0
SARS	-0.565342	0
CELSR2	3.18861	0
PSRC1	-0.792484	0
SORT1	2.60364	0
PSMA5	0.151518	0
ATXN7L2	2.18861	0
CYB561D1	0.77357	0
AMIGO1	4.77357	0
GNAI3	-0.691316	0
AMPD2	-0.0719202	0
GSTM4	0.400463	0
GSTM2	0.83497	0
GSTM3	-0.303246	0
CSF1	0.281717	0
AHCYL1	0.729176	0
STRIP1	1.38125	0
RP4-773N10.4	3.77357	0
KCNC4-AS1	4.77357	0
KCNC4	1.12971	0
RP5-1074L1.1	2.38125	0
RBM15	-0.020846	0
SLC16A4	4.77357	0
RP5-1074L1.4	4.77357	0
LAMTOR5	0.331327	0
KCNA2	1.96621	0
RP11-284N8.3	-0.60147	0
KCNA3	0.291367	0
CD53	0.813122	0
RP11-96K19.2	3.45164	0
LRIF1	-0.295592	0
RP11-96K19.5	2.60364	0
DRAM2	0.977711	0
CEPT1	-1.08441	0
RP5-1180E21.5	2.60364	0
DENND2D	0.003732	0
CHI3L2	0.707481	0
PIFO	4.77357	0
OVGP1	4.18861	0
WDR77	0.281717	0
ATP5F1	-0.145293	0
C1orf162	2.48406	0
TMIGD3	3.45164	0
RAP1A	-0.621731	0
LINC01160	-1.47436	0
FAM212B	2.07313	0
DDX20	-0.749992	0
CTTNBP2NL	1.18861	0
WNT2B	4.77357	0
ST7L	0.188607	0
CAPZA1	0.278695	0
MOV10	0.416018	0
RHOC	0.466141	0
SLC16A1	-1.0761	0
SLC16A1-AS1	0.737946	0
RP11-31F15.2	5.77357	0
LRIG2	1.93227	0
MAGI3	1.25001	0
PHTF1	0.842833	0
RSBN1	0.191616	0
PTPN22	0.465581	0
BCL2L15	2.60364	0
AP4B1	0.43372	0
DCLRE1B	-0.145293	0
HIPK1-AS1	2.31414	0
HIPK1	1.45164	0
TRIM33	-0.215115	0
BCAS2	-0.0802595	0
DENND2C	4.77357	0
AMPD1	4.77357	0
NRAS	0.250008	0
CSDE1	-0.140317	0
SIKE1	0.429485	0
TSPAN2	2.01868	0
VANGL1	1.17862	0
ATP1A1	-0.109073	0
RP5-1086K13.1	4.77357	0
CD58	1.0742	0
IGSF3	2.77357	0
CD2	-1.99309	0
PTGFRN	3.77357	0
RP11-27K13.3	4.77357	0
TTF2	0.47997	0
TRIM45	4.77357	0
MAN1A2	0.959361	0
FAM46C	0.00538551	0
GDAP2	0.831055	0
WDR3	0.538353	0
WARS2	-0.20371	0
RP11-418J17.1	0.866679	0
RP11-418J17.3	4.77357	0
PHGDH	-3.08234	0
REG4	4.77357	0
NOTCH2	1.06207	0
SEC22B	-0.0981643	0
AC253572.1	0.525642	0
NBPF26	0.488168	0
PPIAL4A	4.77357	0
AC241377.2	4.77357	0
LINC00623	0.0456494	0
FCGR1B	2.60364	0
FAM72B	-0.208283	0
SRGAP2C	0.686107	0
RP11-403I13.5	4.77357	0
RP11-403I13.7	3.18861	0
HIST2H3PS2	3.77357	0
FAM72C	1.86668	0
RP11-14N7.2	1.96621	0
RP11-763B22.4	-0.22643	0
NBPF15	-0.348827	0
SRGAP2B	0.915589	0
FAM72D	2.07313	0
AC241585.2	1.28913	0
CH17-373J23.1	1.55118	0
RP11-89F3.2	2.45164	0
NBPF20	0.564116	0
GPR89A	0.915589	0
RNF115	-0.460734	0
POLR3C	0.542006	0
NUDT17	2.52564	0
PIAS3	1.32354	0
ANKRD35	1.60364	0
ITGA10	4.18861	0
PEX11B	0.714676	0
RBM8A	-0.185273	0
RP11-315I20.1	4.77357	0
CH17-270A2.2	4.77357	0
LIX1L	-0.275189	0
ANKRD34A	2.77357	0
CH17-270A2.1	4.18861	0
POLR3GL	1.1566	0
NBPF10	-0.0593202	0
NOTCH2NL	0.281717	0
CH17-353B19.1	3.77357	0
NBPF12	-1.34537	0
PRKAB2	1.20879	0
RP11-337C18.8	3.18861	0
FMO5	1.86668	0
CHD1L	-0.367442	0
BCL9	2.60364	0
ACP6	0.0639116	0
GPR89B	0.0456494	0
NBPF11	-0.455249	0
RP11-495P10.5	4.18861	0
RP11-495P10.3	4.77357	0
LINC01138	2.31414	0
RP11-495P10.1	2.31414	0
AC245100.1	1.15298	0
PPIAL4G	4.77357	0
NBPF14	0.780025	0
PDE4DIP	0.330626	0
NBPF9	1.35853	0
CH17-189H20.1	2.77357	0
RP11-326G21.1	4.18861	0
NBPF19	-0.83376	0
LINC00869	1.02941	0
FAM231D	4.77357	0
FCGR1A	2.96621	0
HIST2H2BF	1.07313	0
HIST2H3D	2.77357	0
HIST2H4A	4.77357	0
RP11-196G18.24	4.77357	0
HIST2H2AA4	0.819374	0
HIST2H4B	5.18861	0
RP11-196G18.23	2.18861	0
HIST2H2AC	0.949141	0
HIST2H2AB	-0.912931	0
BOLA1	0.884827	0
SV2A	1.15886	0
SF3B4	0.556528	0
MTMR11	3.31414	0
OTUD7B	1.25001	0
VPS45	0.800877	0
PLEKHO1	0.694618	0
ANP32E	-0.90432	0
APH1A	0.705329	0
C1orf54	2.55118	0
CIART	1.38125	0
MRPS21	0.31545	0
PRPF3	-0.865469	0
RPRD2	1.1413	0
TARS2	0.510535	0
ECM1	2.96621	0
FALEC	2.96621	0
ADAMTSL4	2.18861	0
MCL1	0.0372262	0
ENSA	-0.265349	0
GOLPH3L	-0.320948	0
CTSS	1.3004	0
CTSK	2.60364	0
ARNT	-0.652695	0
SETDB1	1.33894	0
CERS2	-0.160542	0
ANXA9	3.77357	0
FAM63A	0.77357	0
PRUNE	1.21898	0
C1orf56	0.416018	0
CDC42SE1	1.21438	0
MLLT11	0.564116	0
GABPB2	-1.14529	0
SEMA6C	4.18861	0
TNFAIP8L2	1.65809	0
SCNM1	0.389866	0
LYSMD1	4.77357	0
TMOD4	4.77357	0
VPS72	0.0901853	0
PIP5K1A	0.960501	0
PSMD4	0.141823	0
RP11-126K1.2	0.416018	0
ZNF687	0.0731301	0
PI4KB	0.227778	0
RFX5	-0.142539	0
RP11-126K1.6	0.129714	0
SELENBP1	4.77357	0
PSMB4	0.231312	0
POGZ	1.23959	0
CGN	3.77357	0
TUFT1	2.18861	0
SNX27	0.273724	0
RP11-98D18.15	2.60364	0
MRPL9	-0.303755	0
OAZ3	3.77357	0
RP11-98D18.3	4.18861	0
TDRKH	0.188607	0
RP11-98D18.9	1.84283	0
RORC	-1.04661	0
C2CD4D	0.77357	0
AL450992.2	4.77357	0
THEM4	0.268949	0
S100A10	0.66911	0
S100A11	0.814748	0
TCHH	4.77357	0
PGLYRP4	4.77357	0
S100A9	3.45164	0
S100A8	4.77357	0
S100A6	1.37927	0
S100A5	3.77357	0
S100A4	1.50251	0
S100A2	1.68611	0
S100A13	2.31414	0
S100A1	6.77357	0
RP1-178F15.4	1.77357	0
CHTOP	-0.430557	0
SNAPIN	-0.235792	0
ILF2	-0.377531	0
INTS3	-0.270824	0
AL513523.2	4.18861	0
SLC27A3	0.381252	0
GATAD2B	-0.435884	0
DENND4B	-0.376177	0
CRTC2	-0.652695	0
SLC39A1	-0.120439	0
RP11-422P24.12	4.77357	0
CREB3L4	0.819374	0
JTB	0.121621	0
RP11-422P24.11	2.31414	0
RAB13	1.68611	0
RPS27	0.160953	0
NUP210L	4.18861	0
TPM3	-0.401761	0
C1orf43	-0.24517	0
UBAP2L	0.101144	0
HAX1	-0.0987664	0
AQP10	5.77357	0
ATP8B2	1.48817	0
RP11-350G8.5	3.96621	0
IL6R	0.564116	0
UBE2Q1	0.923904	0
UBE2Q1-AS1	4.77357	0
ADAR	0.743822	0
KCNN3	4.77357	0
PMVK	-1.0609	0
RP11-307C12.13	2.96621	0
PBXIP1	1.33686	0
PYGO2	-0.025172	0
RP11-307C12.12	3.31414	0
SHC1	-0.400357	0
CKS1B	-1.50516	0
FLAD1	0.555478	0
ZBTB7B	2.19866	0
ADAM15	-0.248798	0
EFNA4	0.603645	0
RP11-540D14.8	2.18861	0
EFNA3	0.218981	0
SLC50A1	0.292911	0
DPM3	0.427795	0
KRTCAP2	0.154157	0
TRIM46	2.31414	0
MUC1	1.86668	0
THBS3	3.68611	0
MTX1	0.0777616	0
GBA	1.63841	0
FAM189B	-0.0466091	0
SCAMP3	0.15103	0
CLK2	0.819374	0
HCN3	4.77357	0
FDPS	-0.066787	0
RUSC1-AS1	4.77357	0
RUSC1	-0.197974	0
ASH1L	0.621567	0
ASH1L-AS1	0.903205	0
MSTO1	1.50055	0
YY1AP1	0.498292	0
DAP3	-0.551633	0
GON4L	0.284926	0
SYT11	0.938381	0
RIT1	-0.0656339	0
KIAA0907	0.890927	0
ARHGEF2	0.665045	0
RP11-336K24.12	2.31414	0
SSR2	0.546614	0
UBQLN4	0.974828	0
LAMTOR2	0.272131	0
RAB25	4.77357	0
MEX3A	4.77357	0
LMNA	0.623823	0
SEMA4A	2.96621	0
SLC25A44	0.686107	0
PMF1-BGLAP	2.86668	0
PMF1	-0.530211	0
BGLAP	4.77357	0
PAQR6	2.45164	0
SMG5	-0.474358	0
TMEM79	0.43372	0
GLMP	1.25524	0
CCT3	-0.423182	0
TSACC	2.31414	0
C1orf61	3.77357	0
RP11-98G7.1	3.77357	0
MEF2D	0.729176	0
IQGAP3	1.60364	0
TTC24	4.18861	0
APOA1BP	-0.291323	0
GPATCH4	-0.0656339	0
AL365181.2	4.77357	0
RP11-284F21.9	4.77357	0
BCAN	4.18861	0
RP11-284F21.10	4.18861	0
RP11-284F21.7	2.45164	0
CRABP2	-0.109073	0
ISG20L2	0.932268	0
RRNAD1	0.850738	0
MRPL24	-1.06185	0
HDGF	0.0756545	0
PRCC	0.416018	0
SH2D2A	0.62918	0
NTRK1	2.64429	0
INSRR	4.77357	0
ARHGEF11	3.18861	0
ETV3L	4.77357	0
ETV3	1.78868	0
FCRL3	4.77357	0
PYHIN1	0.451642	0
IFI16	0.181113	0
AIM2	-0.123671	0
DUSP23	1.5465	0
C1orf204	4.77357	0
VSIG8	4.18861	0
CFAP45	2.31414	0
TAGLN2	-0.0224149	0
IGSF9	4.77357	0
PIGM	0.882799	0
IGSF8	-0.0781792	0
ATP1A4	3.45164	0
RP11-536C5.7	4.77357	0
PEA15	-0.0772867	0
DCAF8	0.911449	0
RP11-574F21.3	4.77357	0
RP11-574F21.2	1.38125	0
PEX19	0.104685	0
COPA	0.332701	0
NCSTN	0.850738	0
SLAMF6	1.14421	0
SLAMF1	-0.423647	0
RP11-404F10.2	2.34731	0
CD48	0.487864	0
SLAMF7	2.31414	0
CD244	0.347305	0
F11R	3.52564	0
TSTD1	0.796944	0
USF1	1.87875	0
ARHGAP30	0.582955	0
KLHDC9	1.31414	0
PFDN2	-0.962335	0
NIT1	0.0276155	0
DEDD	-0.0171277	0
UFC1	0.207862	0
RP11-297K8.2	4.77357	0
USP21	0.424842	0
PPOX	0.644287	0
B4GALT3	0.0700507	0
ADAMTS4	2.60364	0
NDUFS2	0.0466219	0
FCER1G	0.842833	0
TOMM40L	0.265775	0
NR1I3	4.77357	0
PCP4L1	2.96621	0
MPZ	0.347305	0
SDHC	0.0280636	0
CFAP126	4.18861	0
FCGR2A	3.18861	0
HSPA6	-1.96114	0
FCGR3A	3.45164	0
FCGR2B	4.77357	0
FCRLB	3.45164	0
DUSP12	-0.542334	0
ATF6	0.0573628	0
SH2D1B	5.77357	0
UHMK1	0.647234	0
UAP1	-0.702164	0
HSD17B7	1.2605	0
RGS5	2.31414	0
RGS5	1.12971	0
NUF2	-0.890344	0
RP11-306I1.2	4.35853	0
ALDH9A1	0.0495433	0
RP11-466F5.10	4.77357	0
TMCO1	0.489973	0
RP11-466F5.8	1.96621	0
UCK2	-1.3863	0
FAM78B	5.18861	0
POGK	0.603645	0
TADA1	-1.12125	0
ILDR2	2.07313	0
GPA33	2.60364	0
RP11-277B15.3	4.18861	0
POU2F1	0.314138	0
CD247	0.212176	0
RP11-104L21.3	4.18861	0
CREG1	-0.334955	0
RP3-455J7.4	0.603645	0
RCSD1	0.326805	0
MPZL1	-0.151243	0
MPC2	0.00538551	0
DCAF6	1.14024	0
GPR161	1.86668	0
TIPRL	-0.257649	0
SFT2D2	1.38125	0
TBX19	3.45164	0
XCL1	4.18861	0
ATP1B1	1.86668	0
NME7	-0.248798	0
BLZF1	0.286304	0
SLC19A2	2.31414	0
F5	1.01868	0
SELP	4.18861	0
C1orf112	-0.521051	0
SELL	0.76962	0
METTL18	0.714676	0
SCYL3	-1.35571	0
KIFAP3	0.866679	0
GORAB	0.265775	0
FMO4	4.18861	0
PRRC2C	0.194082	0
VAMP4	0.386989	0
METTL13	-1.12125	0
DNM3	1.96621	0
PIGC	0.425647	0
SUCO	-0.409652	0
FASLG	1.45164	0
RP3-471M13.2	4.77357	0
TNFSF4	3.31414	0
RP11-296O14.3	4.77357	0
PRDX6	-0.360856	0
KLHL20	1.36985	0
CENPL	0.672032	0
DARS2	1.50055	0
ZBTB37	0.77357	0
RC3H1	-0.141314	0
RP11-160H22.3	4.77357	0
RP11-160H22.5	3.45164	0
RABGAP1L	0.561682	0
CACYBP	-1.24907	0
MRPS14	-0.405574	0
TNN	4.77357	0
KIAA0040	0.65508	0
RFWD2	0.135496	0
RP11-195C7.1	4.18861	0
RALGPS2	0.966215	0
FAM20B	1.38125	0
TOR3A	0.109656	0
ABL2	0.381252	0
SOAT1	1.08108	0
TOR1AIP2	0.188607	0
RP11-533E19.7	2.07313	0
TOR1AIP1	-0.592752	0
RP11-533E19.5	2.45164	0
CEP350	-0.020846	0
QSOX1	-0.248798	0
ACBD6	-0.167878	0
XPR1	-0.157167	0
RP11-46A10.5	4.77357	0
STX6	0.596981	0
MR1	0.188607	0
IER5	-0.0423471	0
GLUL	-2.14455	0
RNASEL	1.52564	0
RGS16	-0.421187	0
NPL	2.18861	0
DHX9	0.653476	0
SMG7	-0.981318	0
NCF2	1.36607	0
ARPC5	0.516719	0
RGL1	1.25001	0
COLGALT2	3.18861	0
TSEN15	-0.534119	0
RP11-382D12.2	4.77357	0
C1orf21	1.57717	0
EDEM3	1.12491	0
FAM129A	0.963763	0
RNF2	-0.0893774	0
TRMT1L	-1.20371	0
SWT1	1.64429	0
IVNS1ABP	-0.301718	0
GS1-279B7.2	4.18861	0
PRG4	0.416018	0
TPR	0.113931	0
C1orf27	0.66087	0
RP11-295K2.3	4.77357	0
PACERR	4.77357	0
PLA2G4A	5.18861	0
LINC01036	4.77357	0
RGS18	1.77357	0
RGS1	-0.888783	0
RGS2	0.803943	0
UCHL5	0.0702126	0
TROVE2	-0.285324	0
RP11-101E13.5	4.77357	0
GLRX2	0.381252	0
CDC73	0.525642	0
B3GALT2	2.45164	0
RP11-563D10.1	4.77357	0
CFH	-0.256178	0
ASPM	-0.002257	0
ZBTB41	3.01868	0
DENND1B	0.627892	0
C1orf53	1.18861	0
NEK7	-0.326567	0
PTPRC	0.37372	0
RP11-553K8.5	4.18861	0
MIR181A1HG	-0.967897	0
NR5A2	3.45164	0
ZNF281	0.297836	0
RP11-121P12.1	1.86668	0
KIF14	0.00803509	0
DDX59	-1.15717	0
RP11-92G12.3	3.45164	0
CAMSAP2	2.96621	0
GPR25	2.45164	0
C1orf106	4.77357	0
KIF21B	0.905673	0
RP11-168O16.1	1.77357	0
TMEM9	-0.84114	0
IGFN1	4.77357	0
PHLDA3	1.21898	0
CSRP1	-0.720952	0
RP11-134G8.7	2.45164	0
RP11-134G8.5	1.77357	0
NAV1	4.18861	0
IPO9-AS1	2.45164	0
IPO9	-0.320948	0
SHISA4	2.1106	0
TIMM17A	-0.264565	0
RNPEP	-0.793245	0
ELF3	4.18861	0
ARL8A	0.758619	0
PTPN7	0.45293	0
UBE2T	-0.346967	0
PPP1R12B	2.45164	0
KDM5B	-0.254336	0
PCAT6	-0.248798	0
RABIF	0.317786	0
KLHL12	0.0824079	0
ADIPOR1	-0.238144	0
CYB5R1	1.5697	0
TMEM183A	0.43372	0
PPFIA4	1.77357	0
LINC01353	1.77357	0
LINC01136	3.45164	0
BTG2	0.504703	0
ATP2B4	0.57063	0
LAX1	0.966215	0
ZC3H11A	-0.00778987	0
ZBED6	2.60364	0
SNRPE	-0.528622	0
SOX13	2.96621	0
ETNK2	3.77357	0
GOLT1A	4.77357	0
PPP1R15B	0.535165	0
PIK3C2B	1.45164	0
MDM4	-0.516449	0
LRRN2	3.45164	0
RP11-430C7.5	3.45164	0
TMEM81	4.77357	0
RBBP5	0.83811	0
DSTYK	1.09175	0
TMCC2	2.60364	0
NUAK2	1.91559	0
LEMD1	0.77357	0
CDK18	2.77357	0
MFSD4	3.77357	0
ELK4	0.0186823	0
SLC45A3	4.77357	0
NUCKS1	-1.14274	0
RAB29	1.27566	0
SLC41A1	1.31414	0
PM20D1	4.77357	0
C1orf186	4.77357	0
FAM72A	2.77357	0
SRGAP2	0.899101	0
IKBKE	0.99221	0
RASSF5	0.945008	0
EIF2D	-0.574175	0
DYRK3	1.01868	0
MAPKAPK2	1.45164	0
IL10	4.18861	0
FCMR	0.828711	0
PFKFB2	3.77357	0
YOD1	0.915589	0
C4BPB	-0.0593202	0
CD55	0.831055	0
CD46	-0.129882	0
C1orf132	1.38125	0
CD34	4.77357	0
LAMB3	1.12971	0
RP1-28O10.1	1.18861	0
G0S2	-3.9286	0
HSD11B1	0.729176	0
TRAF3IP3	0.726081	0
C1orf74	1.18861	0
DIEXF	0.564116	0
RCOR3	1.00539	0
TRAF5	1.14421	0
LINC00467	0.707481	0
SLC30A1	2.60364	0
NEK2	-2.55286	0
LPGAT1	0.83497	0
INTS7	1.06207	0
DTL	-0.461647	0
PPP2R5A	0.700321	0
TMEM206	1.45164	0
NENF	-0.304068	0
RP11-61J19.5	2.60364	0
ATF3	-0.92687	0
BATF3	-1.49696	0
NSL1	0.581551	0
TATDN3	0.691421	0
FLVCR1-AS1	1.72046	0
FLVCR1	0.603645	0
VASH2	3.45164	0
ANGEL2	-1.93379	0
RPS6KC1	0.729176	0
SMYD2	-0.295592	0
PTPN14	1.86668	0
CENPF	-0.232774	0
KCTD3	2.96621	0
GPATCH2	1.65809	0
RRP15	0.0639116	0
LYPLAL1-AS1	5.18861	0
LYPLAL1	0.910623	0
RP11-95P13.1	4.77357	0
EPRS	-0.581951	0
BPNT1	1.59565	0
IARS2	0.0766023	0
RAB3GAP2	-0.125283	0
HLX-AS1	4.77357	0
HLX	2.96621	0
DUSP10	-0.0286234	0
TAF1A	0.603645	0
TAF1A-AS1	0.603645	0
MIA3	0.924662	0
RP11-378J18.8	3.77357	0
AIDA	0.639144	0
BROX	0.564116	0
RP11-452F19.3	0.983493	0
DISP1	2.77357	0
SUSD4	2.96621	0
CAPN2	1.43331	0
TP53BP2	0.463715	0
FBXO28	1.08427	0
DEGS1	0.417191	0
NVL	0.678413	0
CNIH4	-0.0242623	0
WDR26	1.1463	0
CNIH3	1.45164	0
DNAH14	2.07313	0
LBR	0.0668384	0
RP11-496N12.9	4.77357	0
ENAH	4.77357	0
SRP9	-0.320628	0
EPHX1	0.729176	0
RP11-285F7.2	3.45164	0
TMEM63A	1.00539	0
PYCR2	1.36758	0
SDE2	0.800877	0
RP11-396C23.4	4.77357	0
H3F3A	0.743228	0
RP11-396C23.2	3.18861	0
ACBD3	-0.211323	0
RP11-275I14.4	4.77357	0
LIN9	0.488168	0
PARP1	0.180433	0
ITPKB	1.74382	0
PSEN2	1.333	0
ADCK3	-0.496959	0
CDC42BPA	0.0731301	0
CTD-2090I13.1	4.77357	0
ZNF678	1.01868	0
WNT9A	4.18861	0
ARF1	-0.16189	0
C1orf35	0.253934	0
MRPL55	0.0120186	0
GUK1	-0.0612473	0
GJC2	4.77357	0
IBA57	1.25001	0
C1orf145	4.18861	0
OBSCN	2.31414	0
RP5-1139B12.2	4.77357	0
RP11-245P10.6	4.77357	0
TRIM11	0.500551	0
TRIM17	4.18861	0
HIST3H2A	-0.79932	0
HIST3H2BB	1.86668	0
RNF187	-0.767139	0
RHOU	1.01868	0
RAB4A	0.416018	0
CCSAP	0.932268	0
NUP133	0.271069	0
RP4-613A2.1	4.77357	0
ABCB10	0.101144	0
TAF5L	0.218981	0
URB2	2.18861	0
GALNT2	1.11536	0
PGBD5	4.77357	0
COG2	1.04565	0
C1orf198	1.18861	0
TTC13	0.218981	0
ARV1	0.531984	0
FAM89A	0.644287	0
C1orf131	0.884273	0
GNPAT	0.10925	0
EXOC8	0.686107	0
SPRTN	1.07313	0
EGLN1	-0.439777	0
RP11-295G20.2	-0.248798	0
TSNAX-DISC1	4.18861	0
TSNAX	0.381252	0
DISC1	2.18861	0
MAP10	1.96621	0
NTPCR	-0.330301	0
PCNXL2	-0.270824	0
RP5-862P8.2	0.966215	0
KCNK1	0.665045	0
SLC35F3	0.194631	0
RP4-799P18.2	3.77357	0
RP5-827C21.2	4.77357	0
RP5-827C21.4	1.52564	0
COA6	0.0935485	0
TARBP1	1.35403	0
IRF2BP2	-1.93149	0
LINC00184	1.12971	0
LINC01132	0.915589	0
RP11-443B7.2	3.45164	0
RP11-443B7.1	3.18861	0
RP11-443B7.3	3.45164	0
RP4-597N16.4	4.18861	0
TOMM20	-1.00435	0
RBM34	-1.39636	0
ARID4B	-0.0593202	0
GGPS1	0.132602	0
TBCE	-2.05932	0
B3GALNT2	0.281717	0
GNG4	3.18861	0
LYST	-0.324462	0
GPR137B	0.544751	0
ERO1B	1.27107	0
EDARADD	0.302264	0
LGALS8	0.873821	0
LGALS8-AS1	4.18861	0
RP11-385F5.5	4.77357	0
HEATR1	-0.020846	0
ACTN2	4.77357	0
MTR	0.214603	0
RYR2	3.18861	0
CHRM3-AS2	0.15886	0
GREM2	1.96621	0
FH	-0.912931	0
KMO	2.45164	0
OPN3	0.336165	0
CHML	1.52564	0
EXO1	-0.811393	0
CEP170	-0.0273301	0
SDCCAG8	0.949141	0
AKT3	0.525642	0
ZBTB18	2.96621	0
ADSS	0.547961	0
DESI2	-1.09679	0
COX20	-0.623035	0
HNRNPU-AS1	0.218981	0
HNRNPU	-0.30214	0
RP11-156E8.1	2.31414	0
EFCAB2	-0.396355	0
SMYD3	0.15886	0
TFB2M	-0.502555	0
CNST	-0.248798	0
RP11-439E19.9	4.77357	0
SCCPDH	-0.0701269	0
AHCTF1	0.488168	0
ZNF695	2.96621	0
ZNF670-ZNF695	3.18861	0
ZNF670	1.96621	0
ZNF669	1.409	0
ZNF124	0.218981	0
RP11-488L18.10	1.96621	0
RP11-488L18.8	2.77357	0
ZNF496	0.686107	0
NLRP3	4.77357	0
TRIM58	4.77357	0
OR2L13	3.77357	0
SH3BP5L	1.34731	0
ZNF672	-0.157167	0
ZNF692	0.325109	0
PGBD2	0.842833	0
FAM110C	2.60364	0
SH3YL1	1.68904	0
ACP1	-0.37708	0
FAM150B	4.18861	0
AC079779.6	4.77357	0
TMEM18	-0.728267	0
AC092159.2	4.77357	0
TPO	4.77357	0
TSSC1	-0.607252	0
TRAPPC12	1.3911	0
ADI1	-0.113723	0
AC142528.1	2.77357	0
AC108488.4	3.18861	0
RNASEH1	0.682575	0
RNASEH1-AS1	0.218981	0
RPS7	-0.206683	0
LINC01249	4.77357	0
LINC00487	4.77357	0
RP11-439M11.1	4.77357	0
RNF144A	1.01868	0
AC092580.3	4.18861	0
AC092580.4	0.57063	0
LINC00299	4.18861	0
ID2-AS1	3.18861	0
ID2	0.00928364	0
RP11-434B12.1	4.77357	0
KIDINS220	1.16871	0
MBOAT2	1.64429	0
RP11-734K21.3	4.77357	0
ASAP2	3.45164	0
ITGB1BP1	-0.620893	0
CPSF3	-1.20752	0
IAH1	0.314138	0
ADAM17	0.842833	0
RP11-214N9.1	1.60364	0
YWHAQ	-0.106976	0
RP11-521D12.5	4.18861	0
TAF1B	-0.403019	0
RP11-95D17.1	1.25001	0
GRHL1	2.45164	0
RP11-254F7.2	1.12971	0
KLF11	-0.0337851	0
CYS1	3.77357	0
RP11-254F7.4	4.18861	0
RRM2	-1.25907	0
C2orf48	2.18861	0
HPCAL1	-0.726276	0
ODC1	-0.168945	0
RP11-320M2.1	3.77357	0
NOL10	0.31883	0
RN7SL832P	3.45164	0
ATP6V1C2	4.77357	0
PDIA6	-0.0137269	0
PQLC3	1.17366	0
ROCK2	0.144213	0
E2F6	0.281717	0
GREB1	4.77357	0
LPIN1	-0.331466	0
TRIB2	2.52564	0
NBAS	-0.334955	0
DDX1	0.899101	0
FAM49A	3.18861	0
SMC6	0.376965	0
GEN1	-0.749992	0
RDH14	-0.589835	0
LINC01376	4.77357	0
LINC00954	2.60364	0
TTC32	-0.677641	0
RP11-79O8.1	2.18861	0
WDR35	1.12971	0
AC079145.4	4.77357	0
LAPTM4A	0.246249	0
RP11-644K8.1	4.18861	0
PUM2	-0.157167	0
RHOB	0.226675	0
HS1BP3	0.15886	0
RP11-130L8.1	3.45164	0
LDAH	-0.575158	0
AC067959.1	4.77357	0
KLHL29	4.18861	0
ATAD2B	0.932268	0
UBXN2A	0.568021	0
MFSD2B	4.77357	0
C2orf44	1.52564	0
FKBP1B	1.71468	0
SF3B6	-0.295208	0
FAM228B	-0.0593202	0
TP53I3	0.347305	0
PFN4	4.18861	0
RP11-507M3.1	4.77357	0
FAM228A	4.18861	0
ITSN2	0.497445	0
NCOA1	0.297836	0
PTRHD1	-0.0737113	0
CENPO	0.424842	0
ADCY3	0.915589	0
RP11-443B20.1	4.18861	0
DNAJC27	1.64429	0
DNAJC27-AS1	2.31414	0
POMC	-1.04661	0
DNMT3A	-0.796286	0
DTNB	-0.118821	0
ASXL2	0.0842707	0
KIF3C	1.25001	0
RAB10	-0.0893774	0
GAREM2	2.77357	0
HADHA	-0.302329	0
HADHB	0.620747	0
ADGRF3	2.31414	0
EPT1	0.665045	0
SLC35F6	1.60364	0
CENPA	-0.269366	0
MAPRE3	2.12971	0
TMEM214	0.564116	0
AGBL5	0.966215	0
OST4	0.47517	0
EMILIN1	4.18861	0
KHK	-0.025172	0
CGREF1	2.96621	0
ABHD1	4.18861	0
PREB	0.938151	0
SLC5A6	-0.303246	0
ATRAID	0.923542	0
CAD	-0.0337851	0
SLC30A3	4.77357	0
TRIM54	2.96621	0
MPV17	0.94068	0
GTF3C2	0.410165	0
AC074117.10	2.45164	0
EIF2B4	-0.117201	0
SNX17	1.01027	0
ZNF513	0.819374	0
PPM1G	-0.255883	0
NRBP1	0.756143	0
KRTCAP3	3.18861	0
IFT172	1.96621	0
FNDC4	3.77357	0
ZNF512	0.899101	0
CCDC121	2.60364	0
GPN1	-0.199123	0
SUPT7L	-0.502555	0
SLC4A1AP	0.101144	0
MRPL33	0.15886	0
RBKS	-1.61013	0
BRE	0.850738	0
AC093690.1	3.45164	0
FOSL2	0.854707	0
AC104695.4	4.77357	0
PLB1	3.45164	0
PPP1CB	0.290487	0
TRMT61B	0.288143	0
WDR43	-0.0844112	0
FAM179A	3.45164	0
CLIP4	0.603645	0
YPEL5	0.569443	0
LBH	0.99221	0
LCLAT1	1.93227	0
CAPN14	4.18861	0
EHD3	2.96621	0
XDH	4.77357	0
SRD5A2	4.77357	0
MEMO1	0.786509	0
DPY30	0.034802	0
SPAST	-0.334955	0
RP11-563N4.1	2.96621	0
SLC30A6	-0.0719202	0
NLRC4	4.18861	0
YIPF4	0.431178	0
AL133245.2	4.18861	0
BIRC6	0.124913	0
TTC27	-0.635821	0
LTBP1	4.18861	0
RASGRP3	1.12971	0
FAM98A	-0.334955	0
CRIM1	3.18861	0
FEZ2	0.513042	0
STRN	0.416018	0
HEATR5B	1.04565	0
GPATCH11	-0.630152	0
EIF2AK2	0.221541	0
CEBPZOS	-1.33626	0
CEBPZ	-1.53021	0
NDUFAF7	-0.396355	0
PRKD3	-0.618748	0
QPCT	1.01868	0
AC006369.2	2.31414	0
CDC42EP3	0.949141	0
RMDN2	3.18861	0
CYP1B1	-0.324462	0
CYP1B1-AS1	3.18861	0
ATL2	-0.796286	0
HNRNPLL	0.0067097	0
GALM	-0.707679	0
AC074366.3	4.18861	0
SRSF7	-0.33752	0
GEMIN6	0.777674	0
DHX57	0.77357	0
MORN2	0.966215	0
ARHGEF33	3.77357	0
RP11-173C1.1	3.77357	0
SOS1	1.7594	0
CDKL4	3.45164	0
MAP4K3	2.60364	0
AC007246.3	1.66505	0
THUMPD2	0.212855	0
SLC8A1-AS1	2.1106	0
AC083949.1	3.45164	0
EML4	0.185005	0
COX7A2L	-0.463178	0
KCNG3	4.77357	0
MTA3	0.25787	0
HAAO	3.96621	0
AC093609.1	4.18861	0
ZFP36L2	1.23776	0
LINC01126	4.77357	0
AC010883.5	2.07313	0
THADA	0.740147	0
PLEKHH2	3.45164	0
C1GALT1C1L	4.77357	0
DYNC2LI1	1.66206	0
LRPPRC	-1.73422	0
RP11-559M23.1	4.77357	0
PPM1B	0.92808	0
SLC3A1	3.18861	0
PREPL	1.01868	0
CAMKMT	-0.483818	0
SIX3	3.45164	0
SRBD1	2.33063	0
PRKCE	-2.64428	0
EPAS1	-0.832703	0
ATP6V1E2	1.96621	0
RHOQ	1.34731	0
PIGF	-0.587497	0
CRIPT	0.129714	0
SOCS5	1.52564	0
AC016722.3	4.77357	0
MCFD2	0.295523	0
TTC7A	0.540909	0
C2orf61	4.77357	0
[truncated: 14,153 more rows]

## Sheet: Figure 5d
Figure 5d
Gene	TCR2 Log2 Fold Change	negative log10pvalue
TRBV7-9	5.65307	3.78437
TRAV29DV5	3.95045	0.176099
IFI27	5.20512	0.176099
RP11-34P13.7	5.69055	0
FO538757.3	5.10558	0
FO538757.2	-0.608663	0
AP006222.2	2.78365	0
RP5-857K21.4	5.69055	0
RP11-206L10.9	1.99011	0
FAM87B	5.69055	0
LINC00115	2.29823	0
FAM41C	5.69055	0
SAMD11	4.69055	0
NOC2L	-0.0776391	0
KLHL17	3.88319	0
PLEKHN1	1.99011	0
HES4	4.36862	0
ISG15	-0.166606	0
AGRN	2.69055	0
RP11-54O7.18	2.44262	0
C1orf159	1.44262	0
TTLL10	5.10558	0
TNFRSF18	-2.92416	0
TNFRSF4	-2.22762	0
SDF4	0.169713	0
B3GALT6	0.935658	0
FAM132A	4.36862	0
RP5-902P8.12	5.69055	0
UBE2J2	-1.09518	0
RP5-902P8.10	5.69055	0
SCNN1D	5.69055	0
ACAP3	0.405143	0
PUSL1	0.751946	0
CPSF3L	0.264281	0
CPTP	0.146225	0
DVL1	2.10558	0
MXRA8	4.36862	0
AURKAIP1	0.58857	0
CCNL2	1.29823	0
MRPL20	0.224882	0
RP4-758J18.13	5.69055	0
ANKRD65	4.69055	0
VWA1	4.10558	0
ATAD3C	2.23111	0
ATAD3B	1.85766	0
ATAD3A	-0.331823	0
SSU72	0.273794	0
RP5-832C2.5	2.44262	0
C1orf233	4.10558	0
RP11-345P4.9	1.88319	0
MIB2	-0.0305539	0
CDK11B	0.17222	0
RP11-345P4.10	5.10558	0
SLC35E2B	0.264281	0
RP11-345P4.7	4.69055	0
CDK11A	1.2476	0
SLC35E2	2.36862	0
NADK	0.631652	0
GNB1	-0.136911	0
TMEM52	5.69055	0
PRKCZ	1.36862	0
FAAP20	0.464133	0
SKI	1.52062	0
MORN1	2.69055	0
RER1	-0.366286	0
PEX10	2.55304	0
PLCH2	2.88319	0
PANK4	0.92678	0
HES5	5.69055	0
RP3-395M20.12	1.36862	0
RP3-395M20.8	0.481092	0
TNFRSF14	0.372002	0
RP3-395M20.9	3.36862	0
FAM213B	1.31551	0
MMEL1	3.36862	0
TTC34	5.10558	0
MEGF6	5.69055	0
TPRG1L	1.33299	0
WRAP73	-0.0820442	0
TP73	5.69055	0
TP73-AS1	1.73635	0
SMIM1	1.88319	0
LRRC47	0.847566	0
CEP104	1.47331	0
DFFB	1.56126	0
C1orf174	0.227839	0
AJAP1	5.69055	0
NPHP4	0.909186	0
KCNAB2	-0.133883	0
CHD5	5.69055	0
RPL22	-0.46987	0
RP1-120G22.11	5.10558	0
RNF207	1.69055	0
ICMT	0.368617	0
LINC00337	4.36862	0
GPR153	5.69055	0
ACOT7	0.500721	0
RP1-202O8.3	4.69055	0
HES2	5.69055	0
ESPN	3.69055	0
TNFRSF25	0.228774	0
PLEKHG5	4.10558	0
NOL9	0.135956	0
ZBTB48	0.832564	0
KLHL21	1.29823	0
PHF13	0.783655	0
THAP3	0.641786	0
DNAJC11	1.43316	0
CAMTA1	0.169927	0
VAMP3	0.777656	0
PER3	3.36862	0
RP3-467L1.4	5.69055	0
UTS2	-0.672275	0
TNFRSF9	-1.34837	0
PARK7	0.0186711	0
ERRFI1	2.60308	0
SLC45A1	3.69055	0
RERE	-0.658183	0
ENO1	-0.193625	0
ENO1-AS1	4.36862	0
CA6	1.64615	0
SLC2A5	5.69055	0
GPR157	1.69055	0
MIR34AHG	2.23111	0
RP3-510D11.2	1.88319	0
H6PD	1.75981	0
SPSB1	2.11766	0
SLC25A33	1.09361	0
TMEM201	2.36862	0
PIK3CD	0.874628	0
PIK3CD-AS1	5.10558	0
PIK3CD-AS2	1.3507	0
CLSTN1	-0.173641	0
CTNNBIP1	-0.0776391	0
LZIC	1.13039	0
NMNAT1	2.18804	0
UBE4B	1.75509	0
KIF1B	1.13596	0
PGD	-0.391604	0
APITD1-CORT	3.23111	0
APITD1	1.52062	0
CORT	4.69055	0
DFFA	0.900468	0
PEX14	0.52062	0
CASZ1	2.78365	0
TARDBP	1.43002	0
MASP2	5.69055	0
RP4-635E18.8	6.69055	0
SRM	0.414421	0
EXOSC10	0.857655	0
RP4-635E18.6	5.69055	0
MTOR	0.795728	0
UBIAD1	-0.142345	0
PTCHD2	4.69055	0
FBXO2	2.04669	0
FBXO44	0.174845	0
FBXO6	0.687329	0
MAD2L2	-1.04416	0
AGTRAP	-0.161204	0
MTHFR	1.23111	0
CLCN6	1.33299	0
NPPA-AS1	5.69055	0
KIAA2013	1.26428	0
PLOD1	1.04669	0
MFN2	0.592513	0
MIIP	0.442618	0
TNFRSF8	0.838796	0
TNFRSF1B	-1.1701	0
VPS13D	1.45533	0
DHRS3	1.05634	0
RP11-474O21.5	5.69055	0
PRDM2	-0.0015471	0
KAZN	5.69055	0
FHAD1	4.69055	0
EFHD2	-0.270615	0
CASP9	1.17485	0
DNAJC16	1.5408	0
AGMAT	1.88319	0
DDI2	0.264281	0
PLEKHM2	0.690545	0
UQCRHL	-0.401155	0
FLJ37453	0.668177	0
SPEN	-0.793271	0
ZBTB17	0.481092	0
FAM131C	2.69055	0
ARHGEF19	3.04669	0
RSG1	2.60308	0
FBXO42	0.744126	0
SZRD1	-0.0328313	0
SPATA21	5.69055	0
NECAP2	0.545321	0
RP4-798A10.2	4.69055	0
RP4-798A10.7	5.69055	0
RP5-875O13.1	5.69055	0
NBPF1	2.52062	0
CROCC	1.29823	0
RP11-108M9.4	3.36862	0
RP11-108M9.6	4.36862	0
MFAP2	4.36862	0
ATP13A2	1.44262	0
SDHB	0.222396	0
PADI4	4.10558	0
RCC2	-0.547859	0
IGSF21	5.10558	0
RP13-279N23.2	5.69055	0
ALDH4A1	2.99011	0
IFFO2	2.93566	0
UBR4	-0.748247	0
RP1-43E13.2	2.83256	0
EMC1	0.52062	0
MRTO4	-0.301921	0
AKR7A3	5.69055	0
AKR7A2	-1.7146	0
PQLC2	0.909186	0
CAPZB	0.242564	0
MINOS1	0.30857	0
NBL1	0.582021	0
TMCO4	0.182751	0
OTUD3	2.36862	0
UBXN10-AS1	0.151386	0
UBXN10	3.23111	0
CAMK2N1	4.69055	0
MUL1	1.49087	0
PINK1	1.78365	0
PINK1-AS	4.69055	0
DDOST	0.534715	0
HP1BP3	0.757723	0
EIF4G3	1.38676	0
ECE1	0.748031	0
RP5-1071N3.1	4.36862	0
NBPF3	3.23111	0
RAP1GAP	5.10558	0
USP48	-0.411993	0
HSPG2	5.69055	0
RP1-224A6.3	4.69055	0
LINC00339	0.405143	0
CDC42	0.460385	0
ZBTB40	1.29823	0
KDM1A	1.39776	0
LUZP1	-0.309455	0
LINC01355	3.52062	0
HNRNPR	0.949487	0
ZNF436	2.16698	0
ZNF436-AS1	2.60308	0
TCEA3	0.405143	0
E2F2	1.69055	0
ID3	0.12069	0
MDS2	4.69055	0
RPL11	-0.307078	0
TCEB3	-0.121097	0
TCEB3-AS1	1.36862	0
PITHD1	0.15527	0
LYPLA2	0.431273	0
GALE	-1.7146	0
HMGCL	-0.509127	0
FUCA1	1.75981	0
PNRC2	0.641192	0
SRSF10	0.181619	0
IFNLR1	5.10558	0
STPG1	0.442618	0
NIPAL3	0.672623	0
RCAN3	-0.295297	0
RP4-594I10.3	3.10558	0
NCMAP	5.10558	0
SRRM1	0.415516	0
CLIC4	0.719002	0
RUNX3	-0.809301	0
SYF2	0.161187	0
RSRP1	0.296667	0
TMEM50A	0.374339	0
TMEM57	0.750379	0
LDLRAP1	-0.228318	0
RP11-70P17.1	5.10558	0
MAN1C1	1.33299	0
SEPN1	2.16698	0
RP1-317E23.3	5.69055	0
MTFR1L	1.13158	0
AUNIP	0.198692	0
PAQR7	5.10558	0
STMN1	0.16968	0
PAFAH2	2.78365	0
PDIK1L	1.72092	0
FAM110D	5.69055	0
ZNF593	0.157605	0
CNKSR1	4.10558	0
CEP85	1.08568	0
SH3BGRL3	0.405934	0
UBXN11	-0.154945	0
CD52	1.55041	0
AIM1L	4.69055	0
DHDDS	-0.960506	0
HMGN2	0.576355	0
RPS6KA1	-0.573897	0
RP5-968P14.2	5.69055	0
ARID1A	0.461727	0
PIGV	0.668177	0
ZDHHC18	0.724761	0
SFN	2.78365	0
GPN2	0.88319	0
GPATCH3	-0.364737	0
NUDC	0.148124	0
SLC9A1	3.10558	0
WDTC1	0.461727	0
TMEM222	0.783655	0
SYTL1	-0.371231	0
MAP3K6	0.783655	0
CD164L2	5.69055	0
WASF2	-0.0373752	0
RP1-159A19.4	4.10558	0
AHDC1	1.93566	0
FGR	5.69055	0
IFI6	1.60151	0
FAM76A	0.281154	0
STX12	0.679318	0
PPP1R8	-0.871697	0
THEMIS2	1.44262	0
RPA2	-0.730918	0
SMPDL3B	2.60308	0
XKR8	0.857655	0
EYA3	0.306841	0
PTAFR	5.10558	0
DNAJC8	0.123613	0
ATPIF1	0.131983	0
RP5-1092A3.4	4.36862	0
SESN2	0.34477	0
MED18	0.807902	0
PHACTR4	1.58901	0
RCC1	0.568149	0
TRNAU1AP	-0.449006	0
SNHG12	-0.423197	0
TAF12	0.604852	0
RAB42	3.88319	0
RP11-442N24__B.1	3.23111	0
GMEB1	0.355155	0
YTHDF2	0.633714	0
EPB41	-0.263651	0
SRSF4	-0.0365744	0
MECR	1.63526	0
PTPRU	5.10558	0
MATN1-AS1	3.88319	0
LAPTM5	0.225437	0
SDC3	4.69055	0
PUM1	-1.91679	0
SNRNP40	0.449754	0
ZCCHC17	0.0487515	0
SERINC2	4.36862	0
PEF1	0.0364207	0
PTP4A2	-0.839722	0
KHDRBS1	0.642253	0
TMEM39B	-0.313207	0
KPNA6	0.193359	0
TXLNA	1.16003	0
CCDC28B	0.509216	0
IQCC	2.60308	0
TMEM234	1.88319	0
EIF3I	-0.360392	0
FAM167B	2.69055	0
LCK	0.390132	0
HDAC1	-0.157157	0
MARCKSL1	-0.518908	0
FAM229A	3.88319	0
BSDC1	-0.0609988	0
ZBTB8B	5.69055	0
ZBTB8A	4.36862	0
ZBTB8OS	-0.0609988	0
RBBP4	0.311889	0
SYNC	3.88319	0
YARS	-0.880478	0
S100PBP	-1.99945	0
TMEM54	2.88319	0
RNF19B	0.52062	0
AK2	-0.723788	0
AZIN2	2.69055	0
TRIM62	4.36862	0
ZNF362	0.935658	0
PHC2	2.69055	0
ZSCAN20	3.69055	0
SMIM12	0.38069	0
DLGAP3	2.69055	0
RP11-244H3.4	3.10558	0
ZMYM6NB	-0.721672	0
ZMYM6	1.19869	0
ZMYM1	1.29823	0
SFPQ	0.688132	0
ZMYM4	0.500721	0
KIAA0319L	0.586209	0
NCDN	0.561262	0
RP4-728D4.2	3.29823	0
PSMB2	0.604437	0
C1orf216	1.56126	0
CLSPN	0.394904	0
AGO4	2.73635	0
AGO1	1.19869	0
RP4-789D17.5	5.69055	0
AGO3	0.657122	0
ADPRHL2	0.913564	0
TRAPPC3	0.393884	0
MAP7D1	0.970814	0
THRAP3	0.297512	0
SH3D21	0.88319	0
EVA1B	-0.0509217	0
RP11-268J15.5	3.69055	0
STK40	0.88319	0
LSM10	-0.0237002	0
OSCP1	2.44262	0
MRPS15	0.255241	0
CSF3R	2.78365	0
LINC01137	0.832564	0
ZC3H12A	-0.315079	0
MEAF6	0.00304461	0
SNIP1	2.15449	0
DNALI1	4.69055	0
GNL2	-0.449006	0
C1orf109	1.86612	0
CDCA8	0.855969	0
EPHA10	5.69055	0
MANEAL	4.10558	0
YRDC	2.31551	0
C1orf122	0.260929	0
MTF1	-0.856349	0
INPP5B	-0.0509217	0
SF3A3	-0.029794	0
FHL3	-0.353849	0
UTP11L	0.575068	0
RRAGC	-0.640372	0
RP5-864K19.4	2.99011	0
MYCBP	-0.142345	0
RP5-864K19.6	5.10558	0
AKIRIN1	1.18131	0
NDUFS5	0.225748	0
MACF1	0.252347	0
RP11-69E11.4	5.10558	0
PABPC4	-0.0700559	0
HEYL	5.69055	0
HPCAL4	3.88319	0
PPIE	-0.440025	0
BMP8B	4.69055	0
OXCT2	3.44262	0
RP1-118J21.25	4.69055	0
TRIT1	-0.518908	0
MYCL	5.10558	0
MFSD2A	2.69055	0
CAP1	-0.0299322	0
PPT1	-0.895669	0
RLF	0.979739	0
RP1-39G22.7	-0.00989445	0
ZMPSTE24	0.930324	0
COL9A2	1.90047	0
SMAP2	0.182751	0
ZFP69B	1.40514	0
ZFP69	2.23111	0
RP11-656D10.3	4.36862	0
EXO5	0.713265	0
ZNF684	1.07584	0
RIMS3	4.36862	0
NFYC-AS1	1.93566	0
NFYC	0.274996	0
KCNQ4	5.10558	0
CITED4	1.99011	0
RP5-1066H13.4	5.69055	0
CTPS1	0.708693	0
SLFNL1-AS1	5.69055	0
SCMH1	1.29823	0
HIVEP3	2.33299	0
FOXJ3	0.724761	0
RIMKLA	-0.38627	0
ZMYND12	3.10558	0
PPCS	-1.01819	0
CCDC30	4.36862	0
PPIH	0.0403911	0
RP5-994D16.3	5.69055	0
YBX1	0.0499717	0
P3H1	1.78365	0
C1orf50	0.872191	0
SVBP	-1.95691	0
ERMAP	2.29823	0
RP11-342M1.3	4.23111	0
ZNF691	0.332993	0
SLC2A1	-0.295866	0
SLC2A1-AS1	3.10558	0
EBNA1BP2	0.675595	0
CFAP57	2.36862	0
TMEM125	5.10558	0
TIE1	5.69055	0
RP1-92O14.3	2.44262	0
CDC20	0.829458	0
ELOVL1	0.60888	0
MED8	-0.250903	0
RP1-92O14.6	5.69055	0
SZT2	2.88319	0
HYI	2.18502	0
HYI-AS1	5.69055	0
PTPRF	4.69055	0
KDM4A	1.15916	0
KDM4A-AS1	3.69055	0
ST3GAL3	1.90919	0
IPO13	1.13596	0
DPH2	0.198692	0
ATP6V0B	-0.508473	0
B4GALT2	2.88319	0
CCDC24	2.69055	0
SLC6A9	-0.0776391	0
RP5-1198O20.4	-0.00989445	0
DMAP1	-0.294348	0
ERI3	-0.590225	0
RNF220	0.306841	0
TMEM53	0.724761	0
C1orf228	1.07584	0
KIF2C	0.915445	0
RP11-269F19.2	4.69055	0
RPS8	-0.406809	0
BEST4	4.36862	0
PLK3	1.16698	0
BTBD19	5.10558	0
PTCH2	5.10558	0
EIF2B3	-0.240192	0
HECTD3	0.350695	0
UROD	-0.618704	0
ZSWIM5	5.10558	0
LINC01144	5.69055	0
HPDL	1.13596	0
MUTYH	1.56815	0
TOE1	0.571604	0
TESK2	2.16698	0
CCDC163P	2.16698	0
MMACHC	2.52062	0
PRDX1	-0.535233	0
AKR1A1	-0.071397	0
NASP	-0.184888	0
CCDC17	5.69055	0
GPBP1L1	0.365015	0
TMEM69	1.20942	0
IPP	1.60308	0
MAST2	1.04669	0
PIK3R3	3.60308	0
POMGNT1	0.713265	0
RAD54L	-0.594857	0
LRRC41	-0.315079	0
UQCRH	-0.291449	0
NSUN4	-1.03055	0
FAAH	4.10558	0
DMBX1	4.69055	0
MKNK1	0.799774	0
MOB3C	-0.142345	0
ATPAF1	0.276917	0
EFCAB14	0.65053	0
LINC00853	5.10558	0
STIL	1.43316	0
CMPK1	0.0611887	0
FOXD2-AS1	3.10558	0
FOXD2	3.88319	0
SPATA6	4.10558	0
BEND5	1.69619	0
FAF1	1.14035	0
CDKN2C	0.0758354	0
RNF11	-0.167436	0
TTC39A	5.69055	0
EPS15	0.239334	0
RP11-191G24.1	5.10558	0
OSBPL9	-0.324405	0
NRDC	0.151386	0
RP4-657D16.3	5.69055	0
RAB3B	4.69055	0
TXNDC12	0.15805	0
KTI12	0.461727	0
RP11-91A18.4	5.69055	0
BTF3L4	0.0758354	0
ZFYVE9	5.10558	0
CC2D1B	1.84924	0
ORC1	1.30396	0
PRPF38A	0.125253	0
ZCCHC11	0.651626	0
GPX7	0.389811	0
FAM159A	2.88319	0
COA7	-0.0908144	0
ZYG11B	0.405143	0
ZYG11A	5.10558	0
ECHDC2	-0.901912	0
SCP2	0.507323	0
CPT2	1.52062	0
RP5-1024G6.2	5.69055	0
C1orf123	0.978018	0
RP5-1024G6.7	3.52062	0
MAGOH	-0.0621141	0
RP5-1024G6.5	4.36862	0
LRP8	2.44262	0
RP4-784A16.5	2.29823	0
GLIS1	5.69055	0
NDC1	1.00685	0
YIPF1	-1.49928	0
HSPB11	-0.326263	0
LRRC42	0.146225	0
TMEM59	0.214812	0
TCEANC2	1.37766	0
RP11-446E24.4	5.10558	0
CYB5RL	4.69055	0
MRPL37	0.487103	0
SSBP3	-0.129634	0
RP5-997D24.3	4.36862	0
ACOT11	5.10558	0
TTC4	0.332993	0
PARS2	1.69055	0
TTC22	1.96262	0
LEXM	4.10558	0
DHCR24	0.619083	0
RP11-67L3.5	5.10558	0
TMEM61	5.69055	0
USP24	0.386765	0
DAB1	3.23111	0
OMA1	0.909186	0
MYSM1	1.3507	0
JUN	0.0670295	0
LINC01135	4.69055	0
RP4-794H19.1	4.69055	0
LINC01358	2.44262	0
FGGY	2.10558	0
HOOK1	2.10558	0
CYP2J2	5.69055	0
NFIA	1.04669	0
TM2D1	-0.809301	0
RP11-430G17.3	4.10558	0
INADL	0.807902	0
USP1	0.0746092	0
DOCK7	2.33299	0
ATG4C	0.668177	0
FOXD3-AS1	5.69055	0
FOXD3	5.69055	0
ALG6	-0.240192	0
ITGB3BP	0.139371	0
EFCAB7	0.214812	0
PGM1	0.666471	0
RAVER2	5.69055	0
JAK1	-0.196167	0
AK4	-0.539647	0
DNAJC6	3.36862	0
LEPROT	-1.28387	0
LEPR	1.50072	0
PDE4B	0.178433	0
SGIP1	5.69055	0
WDR78	5.69055	0
MIER1	0.429391	0
SLC35D1	0.198692	0
C1orf141	5.69055	0
IL23R	-1.68014	0
IL12RB2	0.458981	0
SERBP1	-0.144931	0
GADD45A	-0.946079	0
GNG12	5.69055	0
DEPDC1	1.52463	0
DEPDC1-AS1	5.10558	0
LRRC40	-0.148659	0
SRSF11	0.110794	0
ANKRD13C	-0.251969	0
HHLA3	0.236589	0
CTH	-0.566843	0
RP11-42O15.3	4.36862	0
PTGER3	4.36862	0
ZRANB2-AS1	5.10558	0
ZRANB2	0.411686	0
LRRIQ3	3.10558	0
FPGT	3.23111	0
RP11-17E13.2	5.69055	0
CRYZ	-0.00294168	0
TYW3	0.386765	0
ACADM	-0.348374	0
RABGGTB	0.451079	0
MSH4	5.10558	0
PIGK	-0.693159	0
AK5	4.10558	0
ZZZ3	0.783655	0
USP33	-0.125372	0
FAM73A	1.58202	0
NEXN	1.73635	0
FUBP1	0.532693	0
DNAJB4	1.12576	0
GIPC2	5.10558	0
RP11-386I14.4	3.36862	0
IFI44L	2.38676	0
IFI44	0.870366	0
RP11-475O6.1	5.69055	0
TTLL7	2.23111	0
RP11-486G15.2	2.69055	0
PRKACB	1.38312	0
SAMD13	4.69055	0
RPF1	-0.856349	0
GNG5	0.468831	0
CTBS	0.646151	0
SSX2IP	0.759808	0
LPAR3	3.10558	0
MCOLN2	1.04669	0
WDR63	4.36862	0
MCOLN3	2.99011	0
SYDE2	2.88319	0
C1orf52	0.513957	0
BCL10	0.442618	0
CYR61	4.69055	0
ZNHIT6	0.870366	0
ODF2L	0.81842	0
RP4-612B15.3	4.69055	0
SH3GLB1	0.159164	0
Sep-15	-0.290002	0
HS2ST1	1.78365	0
LINC01140	5.69055	0
LMO4	-1.62007	0
PKN2-AS1	5.69055	0
PKN2	0.771682	0
GTF2B	0.836122	0
CCBL2	1.07164	0
RBMXL1	1.13596	0
GBP3	2.99011	0
GBP1	0.636097	0
GBP2	-0.339938	0
GBP4	0.689137	0
GBP5	-1.11197	0
GBP6	5.10558	0
LRRC8B	0.807902	0
FLJ27354	1.07584	0
LRRC8C	1.15657	0
RP5-943J3.2	5.69055	0
LRRC8D	0.962625	0
ZNF326	1.14211	0
RP4-665J23.1	4.69055	0
ZNF644	-0.331823	0
CDC7	1.15657	0
TGFBR3	1.83256	0
EPHX4	4.69055	0
SETSIP	2.99011	0
BTBD8	2.88319	0
KIAA1107	3.88319	0
GLMN	0.620156	0
RPAP2	-0.465959	0
GFI1	1.09702	0
EVI5	1.29823	0
RPL5	-0.476861	0
FAM69A	0.105583	0
MTF2	-0.0820442	0
TMED5	1.1523	0
CCDC18	1.22644	0
DR1	0.481092	0
FNBP1L	4.10558	0
BCAR3	0.962625	0
RP4-561L24.3	5.69055	0
DNTTIP2	0.600256	0
GCLM	1.19869	0
ARHGAP29	4.10558	0
ABCD3	0.52062	0
SLC44A3	2.78365	0
CNN3	0.582021	0
ALG14	0.990106	0
TMEM56	5.69055	0
RP11-57H12.3	5.69055	0
RWDD3	-1.0237	0
PTBP2	2.81608	0
DPYD	0.545887	0
SNX7	4.36862	0
FRRS1	4.69055	0
AGL	0.935658	0
RP5-884G6.2	2.99011	0
SLC35A3	1.2476	0
MFSD14A	-1.30381	0
SASS6	0.346249	0
TRMT13	0.832564	0
DBT	0.857655	0
RTCA-AS1	3.36862	0
RTCA	0.554409	0
CDC14A	1.37766	0
EXTL2	2.04669	0
RP4-549L20.3	5.69055	0
SLC30A7	0.866117	0
DPH5	-0.00711736	0
RP11-421L21.3	0.88319	0
RP4-575N6.4	2.16698	0
S1PR1	1.02069	0
RNPC3	-0.499279	0
AMY2B	3.52062	0
PRMT6	2.07584	0
VAV3	3.88319	0
SLC25A24	-0.00294168	0
RP11-483I13.5	3.52062	0
FAM102B	1.78365	0
HENMT1	-0.309455	0
PRPF38B	-0.607135	0
FNDC7	5.69055	0
STXBP3	1.01107	0
GPSM2	1.52731	0
CLCC1	2.58621	0
WDR47	2.73635	0
TAF13	1.04669	0
RP5-1065J22.8	2.99011	0
TMEM167B	0.827598	0
SCARNA2	5.69055	0
KIAA1324	2.78365	0
SARS	-0.141407	0
CELSR2	4.10558	0
PSRC1	0.709454	0
SORT1	2.52062	0
PSMA5	0.290886	0
ATXN7L2	1.10558	0
CYB561D1	1.69055	0
AMIGO1	5.69055	0
GNAI3	0.100128	0
AMPD2	-0.154945	0
GSTM4	0.469442	0
GSTM2	1.16698	0
GSTM3	0.61373	0
CSF1	0.198692	0
AHCYL1	0.798154	0
STRIP1	1.49087	0
RP4-773N10.4	4.69055	0
KCNC4-AS1	5.69055	0
KCNC4	2.04669	0
RP5-1074L1.1	2.29823	0
RBM15	-0.103871	0
SLC16A4	5.69055	0
RP5-1074L1.4	5.69055	0
LAMTOR5	0.227839	0
KCNA2	2.88319	0
RP11-284N8.3	1.31551	0
KCNA3	0.471377	0
CD53	-0.162987	0
RP11-96K19.2	4.36862	0
LRIF1	-0.185972	0
RP11-96K19.5	3.52062	0
DRAM2	0.59923	0
CEPT1	-1.16744	0
RP5-1180E21.5	3.52062	0
DENND2D	0.242636	0
CHI3L2	0.624456	0
PIFO	5.69055	0
OVGP1	5.10558	0
WDR77	-0.0237002	0
ATP5F1	0.571383	0
C1orf162	1.81608	0
TMIGD3	4.36862	0
RAP1A	-0.370337	0
LINC01160	1.44262	0
FAM212B	2.99011	0
DDX20	1.16698	0
CTTNBP2NL	3.69055	0
WNT2B	5.69055	0
ST7L	2.10558	0
CAPZA1	0.46775	0
MOV10	0.748031	0
RHOC	0.0611887	0
SLC16A1	-1.15912	0
SLC16A1-AS1	-0.667007	0
RP11-31F15.2	5.69055	0
LRIG2	1.26428	0
MAGI3	2.16698	0
PHTF1	0.759808	0
RSBN1	0.108592	0
PTPN22	1.00404	0
BCL2L15	3.52062	0
AP4B1	0.350695	0
DCLRE1B	-0.228318	0
HIPK1-AS1	3.23111	0
HIPK1	1.63165	0
TRIM33	1.28682	0
BCAS2	-0.748247	0
DENND2C	5.69055	0
AMPD1	5.69055	0
NRAS	0.582021	0
CSDE1	-0.000949012	0
SIKE1	0.276071	0
TSPAN2	1.93566	0
VANGL1	0.510636	0
ATP1A1	-0.192098	0
RP5-1086K13.1	5.69055	0
CD58	0.290733	0
IGSF3	3.69055	0
CD2	-0.132695	0
PTGFRN	4.69055	0
CD101	1.78365	0
RP11-27K13.3	5.69055	0
TTF2	0.548949	0
TRIM45	5.69055	0
MAN1A2	0.776801	0
FAM46C	-0.0776391	0
GDAP2	1.33299	0
WDR3	0.870366	0
WARS2	0.128303	0
RP11-418J17.1	0.783655	0
RP11-418J17.3	5.69055	0
PHGDH	-0.634847	0
REG4	5.69055	0
NOTCH2	0.657122	0
SEC22B	0.648886	0
AC253572.1	0.442618	0
NBPF26	0.405143	0
PPIAL4A	5.69055	0
AC241377.2	5.69055	0
LINC00623	-0.0373752	0
FCGR1B	3.52062	0
FAM72B	-1.61324	0
SRGAP2C	0.603082	0
RP11-403I13.5	5.69055	0
RP11-403I13.7	5.10558	0
HIST2H3PS2	4.69055	0
FAM72C	2.78365	0
RP11-14N7.2	2.88319	0
RP11-763B22.4	0.690545	0
NBPF15	-0.0168139	0
SRGAP2B	1.83256	0
FAM72D	2.99011	0
AC241585.2	0.50567	0
CH17-373J23.1	0.88319	0
RP11-89F3.2	3.36862	0
NBPF20	2.48109	0
GPR89A	-0.489364	0
RNF115	0.970814	0
POLR3C	-0.348374	0
NUDT17	3.44262	0
PIAS3	1.43316	0
ANKRD35	2.52062	0
ITGA10	5.10558	0
PEX11B	-0.538273	0
RBM8A	0.485063	0
RP11-315I20.1	5.69055	0
CH17-270A2.2	5.69055	0
LIX1L	0.641786	0
ANKRD34A	1.69055	0
CH17-270A2.1	5.10558	0
POLR3GL	-0.0419048	0
TXNIP	0.81347	0
NBPF10	0.857655	0
NOTCH2NL	1.19869	0
CH17-353B19.1	5.69055	0
NBPF12	-0.428396	0
PRKAB2	0.540798	0
RP11-337C18.8	3.10558	0
FMO5	2.78365	0
CHD1L	0.742178	0
BCL9	3.52062	0
ACP6	0.980887	0
GPR89B	0.962625	0
NBPF11	1.46173	0
RP11-495P10.5	5.10558	0
RP11-495P10.3	5.69055	0
LINC01138	2.23111	0
RP11-495P10.1	3.23111	0
AC245100.1	-0.251969	0
PPIAL4G	5.69055	0
NBPF14	0.889645	0
PDE4DIP	0.984567	0
NBPF9	0.690545	0
CH17-189H20.1	4.69055	0
RP11-326G21.1	5.10558	0
NBPF19	1.08321	0
LINC00869	-0.375544	0
FAM231D	5.69055	0
FCGR1A	3.88319	0
HIST2H2BF	1.99011	0
HIST2H3D	3.69055	0
HIST2H4A	5.69055	0
HIST2H2BE	3.36862	0
RP11-196G18.24	5.69055	0
HIST2H2AA4	1.73635	0
HIST2H4B	5.10558	0
RP11-196G18.23	2.10558	0
HIST2H2AC	0.281154	0
HIST2H2AB	1.00404	0
BOLA1	0.801802	0
SV2A	1.07584	0
SF3B4	-0.299086	0
MTMR11	3.23111	0
OTUD7B	0.582021	0
VPS45	1.39592	0
PLEKHO1	-0.710334	0
ANP32E	0.145922	0
APH1A	0.000816034	0
C1orf54	0.88319	0
CIART	2.29823	0
MRPS21	-0.138412	0
PRPF3	0.0515061	0
RPRD2	1.32131	0
TARS2	1.42751	0
ECM1	3.88319	0
FALEC	3.88319	0
ADAMTSL4	3.10558	0
MCL1	-1.31882	0
ENSA	0.192195	0
GOLPH3L	1.33299	0
CTSS	0.876337	0
CTSK	3.52062	0
ARNT	0.264281	0
SETDB1	-0.744083	0
CERS2	-0.0509217	0
ANXA9	4.69055	0
FAM63A	2.69055	0
PRUNE	1.13596	0
C1orf56	1.33299	0
CDC42SE1	0.716322	0
MLLT11	1.48109	0
GABPB2	-0.228318	0
SEMA6C	5.10558	0
TNFAIP8L2	-0.594857	0
SCNM1	-0.371231	0
LYSMD1	5.69055	0
TMOD4	5.69055	0
VPS72	-0.577802	0
PIP5K1A	0.707552	0
PSMD4	-0.252404	0
RP11-126K1.2	1.33299	0
ZNF687	0.990106	0
PI4KB	0.922361	0
RFX5	0.774436	0
RP11-126K1.6	1.04669	0
SELENBP1	5.69055	0
PSMB4	1.21868	0
POGZ	-0.428396	0
CGN	4.69055	0
TUFT1	2.10558	0
SNX27	0.190699	0
RP11-98D18.15	3.52062	0
MRPL9	-0.194134	0
OAZ3	4.69055	0
RP11-98D18.3	5.10558	0
TDRKH	1.10558	0
RP11-98D18.9	0.759808	0
RORC	-0.129634	0
C2CD4D	2.69055	0
AL450992.2	5.69055	0
THEM4	0.448959	0
S100A10	0.136369	0
S100A11	0.435106	0
TCHH	5.69055	0
PGLYRP4	5.69055	0
S100A9	4.36862	0
S100A8	5.69055	0
S100A6	-0.259899	0
S100A5	4.69055	0
S100A4	-1.55175	0
S100A2	2.60308	0
S100A13	3.23111	0
RP1-178F15.4	2.69055	0
CHTOP	-0.651085	0
SNAPIN	0.266146	0
ILF2	0.135054	0
INTS3	0.646151	0
AL513523.2	6.10558	0
SLC27A3	1.29823	0
GATAD2B	0.481092	0
DENND4B	0.540798	0
CRTC2	0.527315	0
SLC39A1	-0.525392	0
RP11-422P24.12	5.69055	0
CREB3L4	1.15139	0
JTB	-0.260964	0
RP11-422P24.11	2.23111	0
RAB13	2.60308	0
RPS27	-0.0340491	0
NUP210L	5.10558	0
TPM3	-0.635345	0
C1orf43	0.548949	0
UBAP2L	0.210765	0
HAX1	-0.240685	0
AQP10	5.69055	0
ATP8B2	1.40514	0
RP11-350G8.5	3.88319	0
IL6R	1.48109	0
UBE2Q1	1.25592	0
UBE2Q1-AS1	5.69055	0
ADAR	0.660798	0
KCNN3	5.69055	0
PMVK	0.315506	0
RP11-307C12.13	3.88319	0
PBXIP1	0.0611887	0
PYGO2	-0.693159	0
RP11-307C12.12	3.23111	0
SHC1	-0.80531	0
CKS1B	0.468401	0
FLAD1	0.302528	0
ZBTB7B	0.530674	0
ADAM15	0.25314	0
EFNA4	0.935658	0
RP11-540D14.8	3.10558	0
EFNA3	1.13596	0
SLC50A1	0.85625	0
DPM3	0.634277	0
KRTCAP2	0.334167	0
TRIM46	2.49415	0
MUC1	2.78365	0
THBS3	2.60308	0
MTX1	-0.005263	0
GBA	0.748031	0
FAM189B	-1.12963	0
SCAMP3	0.409042	0
CLK2	1.15139	0
HCN3	5.69055	0
FDPS	-0.0901053	0
RUSC1-AS1	5.69055	0
RUSC1	0.303964	0
ASH1L	1.17597	0
ASH1L-AS1	-0.179819	0
MSTO1	1.83256	0
YY1AP1	0.277764	0
DAP3	0.490873	0
GON4L	1.0499	0
SYT11	1.20328	0
RIT1	0.436304	0
KIAA0907	1.54487	0
ARHGEF2	-0.00294168	0
RP11-336K24.12	3.23111	0
SSR2	0.472867	0
UBQLN4	-0.693159	0
LAMTOR2	0.452141	0
RAB25	5.69055	0
MEX3A	5.69055	0
LMNA	1.73344	0
SEMA4A	2.88319	0
SLC25A44	-0.396918	0
PMF1-BGLAP	2.78365	0
PMF1	0.386765	0
BGLAP	5.69055	0
PAQR6	3.36862	0
SMG5	-0.557382	0
TMEM79	1.3507	0
GLMP	0.909186	0
CCT3	-0.908305	0
TSACC	3.23111	0
C1orf61	4.69055	0
RP11-98G7.1	4.69055	0
MEF2D	0.0611887	0
IQGAP3	4.52062	0
TTC24	5.10558	0
APOA1BP	-0.736917	0
GPATCH4	-1.14866	0
AL365181.2	5.69055	0
RP11-284F21.9	5.69055	0
BCAN	5.10558	0
RP11-284F21.10	5.10558	0
RP11-284F21.7	3.36862	0
CRABP2	0.807902	0
ISG20L2	0.264281	0
RRNAD1	1.18275	0
MRPL24	0.533198	0
HDGF	1.11816	0
PRCC	0.332993	0
SH2D2A	-0.17821	0
NTRK1	1.56126	0
INSRR	5.69055	0
ARHGEF11	4.10558	0
ETV3L	5.69055	0
ETV3	0.12069	0
FCRL3	5.69055	0
PYHIN1	-0.438738	0
IFI16	0.420016	0
AIM2	-1.52862	0
DUSP23	0.00404474	0
C1orf204	5.69055	0
VSIG8	5.10558	0
CFAP45	3.23111	0
TAGLN2	-0.307073	0
IGSF9	5.69055	0
PIGM	1.79977	0
IGSF8	0.423759	0
ATP1A4	3.36862	0
RP11-536C5.7	5.69055	0
PEA15	-0.967666	0
DCAF8	0.828425	0
RP11-574F21.3	5.69055	0
RP11-574F21.2	2.29823	0
PEX19	0.0216603	0
COPA	0.709108	0
NCSTN	-0.232287	0
SLAMF6	0.0611887	0
CD84	0.922361	0
SLAMF1	-1.50667	0
RP11-404F10.2	1.26428	0
CD48	0.174542	0
SLAMF7	3.23111	0
LY9	2.60308	0
CD244	1.26428	0
F11R	2.44262	0
TSTD1	0.6721	0
USF1	1.38069	0
ARHGAP30	0.943537	0
KLHDC9	2.23111	0
PFDN2	0.0766314	0
NIT1	-0.640372	0
DEDD	0.414421	0
UFC1	0.179979	0
RP11-297K8.2	4.69055	0
USP21	0.341817	0
PPOX	1.56126	0
B4GALT3	0.904564	0
ADAMTS4	3.52062	0
NDUFS2	0.156242	0
FCER1G	0.759808	0
TOMM40L	0.182751	0
NR1I3	5.69055	0
PCP4L1	3.88319	0
MPZ	1.26428	0
SDHC	-0.376889	0
CFAP126	5.10558	0
FCGR2A	4.10558	0
HSPA6	-1.04416	0
FCGR3A	4.36862	0
FCGR2B	5.69055	0
FCRLB	4.36862	0
DUSP12	-0.210322	0
ATF6	0.166983	0
SH2D1B	5.69055	0
UHMK1	-0.658183	0
UAP1	1.21481	0
HSD17B7	-0.407487	0
RGS5	3.23111	0
RGS5	3.04669	0
NUF2	0.952631	0
RP11-306I1.2	3.69055	0
MGST3	1.09063	0
ALDH9A1	0.159164	0
RP11-466F5.10	5.69055	0
TMCO1	0.297324	0
RP11-466F5.8	2.88319	0
UCK2	-0.0542886	0
FAM78B	5.10558	0
POGK	-0.0643422	0
TADA1	-0.204272	0
ILDR2	4.99011	0
GPA33	3.52062	0
RP11-277B15.3	5.10558	0
POU2F1	0.646151	0
CD247	-0.377809	0
RP11-104L21.3	5.10558	0
CREG1	-0.417979	0
RP3-455J7.4	2.52062	0
RCSD1	0.206305	0
MPZL1	-1.23427	0
MPC2	0.211868	0
DCAF6	0.182751	0
GPR161	2.78365	0
TIPRL	0.729716	0
SFT2D2	0.838796	0
TBX19	4.36862	0
XCL1	5.10558	0
ATP1B1	2.78365	0
NME7	-0.653751	0
BLZF1	-0.604075	0
SLC19A2	2.23111	0
F5	1.93566	0
SELP	5.10558	0
C1orf112	-0.604075	0
SELL	-0.0588312	0
METTL18	-0.953311	0
SCYL3	0.561262	0
KIFAP3	0.324223	0
GORAB	1.18275	0
FMO4	5.10558	0
PRRC2C	0.137053	0
VAMP4	0.719002	0
METTL13	0.795728	0
DNM3	2.88319	0
PIGC	-1.11681	0
SUCO	0.507323	0
FASLG	2.36862	0
RP3-471M13.2	5.69055	0
TNFSF4	3.23111	0
RP11-296O14.3	5.69055	0
PRDX6	0.0415458	0
KLHL20	1.70186	0
CENPL	-0.995955	0
DARS2	2.41753	0
ZBTB37	1.69055	0
RC3H1	0.190699	0
RP11-160H22.3	5.69055	0
RP11-160H22.5	4.36862	0
RABGAP1L	1.64858	0
CACYBP	-0.560362	0
MRPS14	0.13289	0
TNN	5.69055	0
KIAA0040	-0.366544	0
RFWD2	1.05247	0
RP11-195C7.1	5.10558	0
RALGPS2	2.88319	0
FAM20B	2.88319	0
TOR3A	0.289666	0
ABL2	1.29823	0
SOAT1	0.775662	0
TOR1AIP2	0.52062	0
RP11-533E19.7	2.99011	0
TOR1AIP1	1.02466	0
RP11-533E19.5	3.36862	0
CEP350	0.159164	0
QSOX1	0.083215	0
ACBD6	-1.12537	0
XPR1	2.75981	0
RP11-46A10.5	5.69055	0
STX6	0.928994	0
MR1	0.105583	0
IER5	0.289666	0
GLUL	-1.42022	0
RNASEL	1.44262	0
RGS16	-0.504212	0
NPL	2.10558	0
DHX9	0.722455	0
SMG7	0.935658	0
NCF2	0.113116	0
ARPC5	0.661105	0
RGL1	2.16698	0
COLGALT2	4.10558	0
TSEN15	-0.424498	0
RP11-382D12.2	5.69055	0
C1orf21	0.909186	0
EDEM3	0.456926	0
FAM129A	1.18886	0
RNF2	-0.49433	0
TRMT1L	0.713265	0
SWT1	1.56126	0
IVNS1ABP	0.12983	0
GS1-279B7.2	5.10558	0
PRG4	1.33299	0
TPR	-0.121097	0
C1orf27	1.25592	0
RP11-295K2.3	5.69055	0
PACERR	5.69055	0
PLA2G4A	5.10558	0
LINC01036	5.69055	0
RGS18	2.69055	0
RGS1	-1.34104	0
RGS2	0.135956	0
UCHL5	0.324223	0
TROVE2	-0.538273	0
RP11-101E13.5	5.69055	0
GLRX2	0.0351934	0
CDC73	0.240984	0
B3GALT2	3.36862	0
RP11-563D10.1	5.69055	0
CFH	-0.924165	0
ASPM	1.25175	0
ZBTB41	1.93566	0
DENND1B	0.807902	0
C1orf53	2.10558	0
NEK7	-0.146557	0
PTPRC	0.238607	0
RP11-553K8.5	5.10558	0
MIR181A1HG	-0.0509217	0
NR5A2	4.36862	0
ZNF281	0.799774	0
RP11-121P12.1	2.78365	0
KIF14	1.41044	0
DDX59	0.174845	0
RP11-92G12.3	4.36862	0
CAMSAP2	3.88319	0
GPR25	3.36862	0
C1orf106	5.69055	0
KIF21B	0.500721	0
RP11-168O16.1	2.69055	0
TMEM9	0.490873	0
IGFN1	5.69055	0
PHLDA3	1.13596	0
CSRP1	-0.0670114	0
RP11-134G8.7	3.36862	0
RP11-134G8.5	2.69055	0
NAV1	5.10558	0
IPO9-AS1	3.36862	0
IPO9	0.0110652	0
SHISA4	2.44262	0
TIMM17A	0.845055	0
RNPEP	0.386765	0
ELF3	5.10558	0
ARL8A	1.31302	0
PTPN7	0.469442	0
UBE2T	0.776459	0
PPP1R12B	1.36862	0
KDM5B	1.12207	0
PCAT6	0.668177	0
RABIF	0.386765	0
KLHL12	-0.585579	0
ADIPOR1	0.242733	0
CYB5R1	1.26428	0
TMEM183A	0.350695	0
PPFIA4	1.69055	0
LINC01353	3.69055	0
LINC01136	4.36862	0
BTG2	0.251753	0
ATP2B4	0.125035	0
LAX1	2.46815	0
ZC3H11A	0.71654	0
ZBED6	3.52062	0
SNRPE	0.388353	0
SOX13	3.88319	0
ETNK2	4.69055	0
GOLT1A	5.69055	0
PPP1R15B	1.0371	0
PIK3C2B	1.36862	0
MDM4	-0.0145111	0
LRRN2	4.36862	0
RP11-430C7.5	4.36862	0
TMEM81	5.69055	0
RBBP5	1.01812	0
DSTYK	0.423759	0
TMCC2	3.52062	0
NUAK2	1.83256	0
LEMD1	1.69055	0
CDK18	3.69055	0
MFSD4	4.69055	0
ELK4	-0.0643422	0
SLC45A3	5.69055	0
NUCKS1	0.0543472	0
RAB29	0.305114	0
SLC41A1	2.23111	0
PM20D1	4.69055	0
C1orf186	5.69055	0
FAM72A	1.10558	0
SRGAP2	0.231114	0
IKBKE	-0.313207	0
RASSF5	0.504431	0
EIF2D	-0.505196	0
DYRK3	1.93566	0
MAPKAPK2	1.04669	0
IL10	5.10558	0
FCMR	1.59368	0
PFKFB2	4.69055	0
YOD1	1.83256	0
C4BPB	0.857655	0
CD55	0.536527	0
CD46	-0.0202612	0
C1orf132	2.29823	0
CD34	5.69055	0
LAMB3	1.04669	0
RP1-28O10.1	2.10558	0
G0S2	-3.01163	0
HSD11B1	1.64615	0
TRAF3IP3	0.208961	0
C1orf74	2.10558	0
DIEXF	-0.103871	0
RCOR3	0.922361	0
TRAF5	0.476226	0
LINC00467	2.20942	0
SLC30A1	3.52062	0
NEK2	1.68604	0
LPGAT1	0.166983	0
INTS7	-0.342878	0
DTL	-1.12963	0
PPP2R5A	0.0323338	0
TMEM206	1.14622	0
NENF	-0.502569	0
RP11-61J19.5	3.52062	0
ATF3	-0.00989445	0
BATF3	0.55752	0
NSL1	0.328601	0
TATDN3	0.608396	0
FLVCR1-AS1	1.90047	0
FLVCR1	1.52062	0
VASH2	4.36862	0
ANGEL2	0.568149	0
RPS6KC1	1.64615	0
SMYD2	-0.601009	0
PTPN14	2.78365	0
CENPF	0.953388	0
KCTD3	3.88319	0
GPATCH2	1.57507	0
RRP15	1.39592	0
LYPLAL1-AS1	5.10558	0
LYPLAL1	0.827598	0
RP11-95P13.1	5.69055	0
EPRS	-0.664975	0
BPNT1	0.190699	0
IARS2	0.800933	0
RAB3GAP2	-0.793271	0
HLX-AS1	5.69055	0
HLX	3.88319	0
DUSP10	0.151386	0
TAF1A	2.10558	0
TAF1A-AS1	1.52062	0
MIA3	0.704134	0
RP11-378J18.8	4.69055	0
AIDA	0.141081	0
BROX	-0.103871	0
RP11-452F19.3	1.90047	0
DISP1	3.69055	0
SUSD4	3.88319	0
CAPN2	0.0939414	0
TP53BP2	-0.204272	0
FBXO28	1.67932	0
DEGS1	-0.049162	0
NVL	-0.279081	0
CNIH4	0.104217	0
WDR26	0.84088	0
CNIH3	2.36862	0
DNAH14	2.99011	0
LBR	0.331737	0
RP11-496N12.9	5.69055	0
ENAH	5.69055	0
SRP9	0.0438066	0
EPHX1	1.64615	0
RP11-285F7.2	4.36862	0
TMEM63A	-0.0776391	0
PYCR2	0.962625	0
SDE2	0.980887	0
RP11-396C23.4	5.69055	0
H3F3A	0.291374	0
RP11-396C23.2	4.10558	0
ACBD3	0.705652	0
RP11-275I14.4	5.69055	0
LIN9	-0.179819	0
PARP1	-0.554668	0
ITPKB	1.07584	0
PSEN2	0.442618	0
ADCK3	-1.90191	0
CDC42BPA	0.990106	0
CTD-2090I13.1	5.69055	0
ZNF678	1.93566	0
SNAP47	0.346249	0
JMJD4	0.177476	0
WNT9A	5.10558	0
ARF1	-0.309045	0
C1orf35	-0.829091	0
MRPL55	-1.07101	0
GUK1	0.29123	0
GJC2	5.69055	0
IBA57	2.16698	0
C1orf145	5.10558	0
OBSCN	2.23111	0
RP5-1139B12.2	5.69055	0
RP11-245P10.6	5.69055	0
TRIM11	0.832564	0
TRIM17	5.10558	0
HIST3H2A	-0.61931	0
HIST3H2BB	1.78365	0
RNF187	-0.364737	0
RHOU	1.93566	0
RAB4A	-0.251969	0
CCSAP	2.58621	0
NUP133	1.60308	0
RP4-613A2.1	5.69055	0
ABCB10	1.01812	0
TAF5L	1.13596	0
URB2	3.10558	0
GALNT2	0.0323338	0
PGBD5	5.69055	0
COG2	0.377662	0
C1orf198	2.10558	0
TTC13	2.13596	0
ARV1	0.448959	0
FAM89A	1.56126	0
C1orf131	-0.0732204	0
GNPAT	0.026225	0
EXOC8	1.01812	0
SPRTN	0.405143	0
EGLN1	1.15527	0
RP11-295G20.2	0.25314	0
TSNAX-DISC1	5.10558	0
TSNAX	0.298228	0
DISC1	3.10558	0
MAP10	2.88319	0
NTPCR	-0.998288	0
PCNXL2	1.64615	0
RP5-862P8.2	1.88319	0
KCNK1	2.16698	0
SLC35F3	1.59703	0
RP4-799P18.2	4.69055	0
RP5-827C21.2	5.69055	0
RP5-827C21.4	2.44262	0
COA6	0.558012	0
TARBP1	-0.0509217	0
IRF2BP2	-0.599474	0
LINC00184	2.04669	0
LINC01132	1.83256	0
RP11-443B7.2	4.36862	0
RP11-443B7.1	4.10558	0
RP11-443B7.3	4.36862	0
RP4-597N16.4	5.10558	0
TOMM20	-0.231765	0
RBM34	0.52062	0
ARID4B	-0.601776	0
GGPS1	0.535004	0
TBCE	-0.142345	0
B3GALNT2	1.19869	0
GNG4	3.10558	0
LYST	-0.407487	0
GPR137B	1.46173	0
ERO1B	1.60308	0
EDARADD	0.567163	0
LGALS8	0.736349	0
LGALS8-AS1	4.10558	0
RP11-385F5.5	5.69055	0
HEATR1	0.896129	0
ACTN2	5.69055	0
MTR	-0.675777	0
RYR2	4.10558	0
CHRM3-AS2	0.0758354	0
GREM2	2.88319	0
FH	0.682117	0
KMO	3.36862	0
OPN3	0.668177	0
CHML	2.44262	0
EXO1	0.105583	0
CEP170	0.889645	0
SDCCAG8	-0.0407738	0
AKT3	1.44262	0
ZBTB18	4.88319	0
ADSS	0.687329	0
DESI2	-0.501748	0
COX20	0.99438	0
HNRNPU-AS1	1.13596	0
HNRNPU	-0.155683	0
RP11-156E8.1	3.23111	0
EFCAB2	1.52062	0
SMYD3	-1.50913	0
TFB2M	0.999383	0
CNST	0.990106	0
RP11-439E19.9	5.69055	0
SCCPDH	0.361422	0
AHCTF1	-0.402212	0
ZNF695	3.88319	0
ZNF670-ZNF695	4.10558	0
ZNF670	2.88319	0
ZNF669	1.58901	0
ZNF124	1.13596	0
RP11-488L18.10	2.88319	0
RP11-488L18.8	3.69055	0
ZNF496	1.60308	0
NLRP3	5.69055	0
TRIM58	4.69055	0
OR2L13	4.69055	0
SH3BP5L	1.26428	0
ZNF672	0.34477	0
ZNF692	0.657122	0
PGBD2	0.759808	0
FAM110C	3.52062	0
SH3YL1	0.0699589	0
ACP1	-0.19707	0
FAM150B	5.10558	0
AC079779.6	5.69055	0
TMEM18	0.358633	0
AC092159.2	5.69055	0
TPO	5.69055	0
TSSC1	0.309723	0
TRAPPC12	-0.499279	0
ADI1	-1.0041	0
AC142528.1	3.69055	0
AC108488.4	4.10558	0
RNASEH1	1.18451	0
RNASEH1-AS1	1.13596	0
RPS7	-0.438284	0
LINC01249	5.69055	0
LINC00487	5.69055	0
CMPK2	2.78365	0
RSAD2	2.04669	0
RP11-439M11.1	5.69055	0
RNF144A	-0.0643422	0
AC092580.3	5.10558	0
AC092580.4	-1.09736	0
LINC00299	5.10558	0
ID2-AS1	4.10558	0
ID2	0.160724	0
RP11-434B12.1	5.69055	0
KIDINS220	2.08568	0
MBOAT2	1.56126	0
RP11-734K21.3	5.69055	0
ASAP2	4.36862	0
ITGB1BP1	-0.381989	0
CPSF3	0.931846	0
IAH1	0.163999	0
ADAM17	1.34477	0
RP11-214N9.1	2.52062	0
YWHAQ	-0.564396	0
RP11-521D12.5	5.10558	0
TAF1B	-0.486043	0
RP11-95D17.1	2.16698	0
GRHL1	3.36862	0
RP11-254F7.2	2.04669	0
KLF11	0.88319	0
CYS1	4.69055	0
RP11-254F7.4	5.10558	0
RRM2	-0.757128	0
C2orf48	3.10558	0
HPCAL1	-1.39426	0
ODC1	-1.25197	0
RP11-320M2.1	4.69055	0
NOL10	-1.57155	0
RN7SL832P	4.36862	0
ATP6V1C2	5.69055	0
PDIA6	0.136226	0
PQLC3	-0.909368	0
ROCK2	1.06119	0
E2F6	2.19869	0
GREB1	5.69055	0
LPIN1	0.322475	0
TRIB2	1.44262	0
NBAS	0.582021	0
DDX1	0.553042	0
FAM49A	4.10558	0
SMC6	-1.70606	0
GEN1	1.16698	0
RDH14	-1.25782	0
LINC01376	5.69055	0
LINC00954	1.93566	0
TTC32	0.461727	0
RP11-79O8.1	4.69055	0
WDR35	2.04669	0
AC079145.4	5.69055	0
LAPTM4A	0.326723	0
RP11-644K8.1	5.10558	0
PUM2	0.34477	0
RHOB	-0.856349	0
HS1BP3	1.07584	0
RP11-130L8.1	4.36862	0
LDAH	-0.658183	0
AC067959.1	5.69055	0
KLHL29	5.10558	0
ATAD2B	0.264281	0
UBXN2A	0.484996	0
MFSD2B	5.69055	0
C2orf44	1.44262	0
FKBP1B	1.04669	0
SF3B6	0.166088	0
FAM228B	1.85766	0
TP53I3	1.26428	0
PFN4	5.10558	0
RP11-507M3.1	5.69055	0
FAM228A	5.10558	0
ITSN2	0.414421	0
NCOA1	0.214812	0
PTRHD1	0.0359092	0
CENPO	0.92678	0
ADCY3	2.83256	0
RP11-443B20.1	5.10558	0
DNAJC27	2.56126	0
DNAJC27-AS1	3.23111	0
POMC	0.870366	0
DNMT3A	1.70565	0
AC012074.2	7.69055	0
DTNB	-0.523774	0
ASXL2	-0.320682	0
KIF3C	2.16698	0
RAB10	0.0906324	0
GAREM2	3.69055	0
HADHA	-0.12232	0
HADHB	0.300684	0
ADGRF3	3.23111	0
EPT1	0.582021	0
OTOF	3.99011	0
SLC35F6	0.935658	0
CENPA	0.988646	0
MAPRE3	2.04669	0
TMEM214	-0.688833	0
AGBL5	0.298228	0
OST4	0.0822905	0
EMILIN1	5.10558	0
KHK	-0.693159	0
CGREF1	3.88319	0
ABHD1	5.10558	0
PREB	0.340553	0
SLC5A6	0.61373	0
ATRAID	-0.0200799	0
CAD	1.88319	0
SLC30A3	5.69055	0
TRIM54	3.88319	0
MPV17	-0.142345	0
GTF3C2	0.327141	0
AC074117.10	3.36862	0
EIF2B4	0.799774	0
SNX17	0.00124611	0
ZNF513	1.73635	0
PPM1G	0.476668	0
NRBP1	0.203633	0
KRTCAP3	4.10558	0
IFT172	2.88319	0
FNDC4	4.69055	0
ZNF512	1.81608	0
CCDC121	3.52062	0
GPN1	-0.604075	0
SUPT7L	0.414421	0
SLC4A1AP	-2.30381	0
MRPL33	-0.0817058	0
RBKS	0.306841	0
BRE	0.445785	0
AC093690.1	4.36862	0
FOSL2	1.35664	0
AC104695.4	5.69055	0
PLB1	4.36862	0
PPP1CB	-0.251969	0
TRMT61B	-1.11681	0
WDR43	1.15449	0
FAM179A	4.36862	0
CLIP4	0.52062	0
YPEL5	0.727427	0
LBH	0.646151	0
LCLAT1	2.26428	0
CAPN14	5.10558	0
EHD3	3.88319	0
XDH	5.69055	0
SRD5A2	5.69055	0
MEMO1	0.481092	0
DPY30	0.477846	0
SPAST	1.58202	0
RP11-563N4.1	2.88319	0
SLC30A6	-0.154945	0
NLRC4	5.10558	0
YIPF4	0.348153	0
AL133245.2	5.10558	0
BIRC6	0.456926	0
TTC27	1.86612	0
LTBP1	5.10558	0
RASGRP3	2.04669	0
FAM98A	0.582021	0
CRIM1	4.10558	0
FEZ2	-0.154945	0
STRN	1.33299	0
HEATR5B	0.962625	0
GPATCH11	0.701861	0
EIF2AK2	-0.124518	0
CEBPZOS	0.487605	0
CEBPZ	0.609157	0
NDUFAF7	0.935658	0
PRKD3	0.298228	0
QPCT	1.93566	0
AC006369.2	3.23111	0
CDC42EP3	-0.718846	0
RMDN2	4.10558	0
CYP1B1	1.59251	0
CYP1B1-AS1	4.10558	0
ATL2	0.12069	0
HNRNPLL	-0.0763149	0
GALM	-0.00220786	0
AC074366.3	4.10558	0
SRSF7	0.104117	0
GEMIN6	0.557146	0
DHX57	1.69055	0
MORN2	0.88319	0
ARHGEF33	4.69055	0
RP11-173C1.1	4.69055	0
SOS1	1.23581	0
CDKL4	4.36862	0
MAP4K3	4.52062	0
AC007246.3	1.58202	0
THUMPD2	0.807902	0
SLC8A1-AS1	2.02758	0
AC083949.1	4.36862	0
EML4	0.158564	0
COX7A2L	-0.190059	0
KCNG3	5.69055	0
MTA3	0.174845	0
HAAO	3.88319	0
AC093609.1	5.10558	0
ZFP36L2	-0.347764	0
LINC01126	5.69055	0
AC010883.5	2.99011	0
THADA	-0.342878	0
PLEKHH2	4.36862	0
C1GALT1C1L	5.69055	0
DYNC2LI1	0.771682	0
LRPPRC	0.504679	0
RP11-559M23.1	5.69055	0
PPM1B	0.582021	0
SLC3A1	4.10558	0
PREPL	0.350695	0
CAMKMT	-0.566843	0
SIX3	4.36862	0
SRBD1	1.2476	0
PRKCE	-1.72731	0
EPAS1	-1.72308	0
ATP6V1E2	1.29823	0
RHOQ	1.26428	0
PIGF	1.00755	0
CRIPT	0.931212	0
SOCS5	3.44262	0
AC016722.3	5.69055	0
MCFD2	0.405143	0
TTC7A	0.135956	0
C2orf61	5.69055	0
CALM2	0.678926	0
BCYRN1	4.69055	0
EPCAM	5.69055	0
MSH2	-0.894417	0
KCNK12	2.88319	0
MSH6	-0.142345	0
FBXO11	2.00872	0
AC079807.2	3.88319	0
FOXN2	0.143651	0
RP11-191L17.1	3.52062	0
PPP1R21	-0.423197	0
STON1	3.10558	0
STON1-GTF2A1L	5.69055	0
GTF2A1L	5.69055	0
ASB3	0.795728	0
CHAC2	0.707552	0
ERLEC1	0.506814	0
PSME4	0.481092	0
ACYP2	0.435045	0
RP11-477N3.1	5.69055	0
SPTBN1	0.778511	0
EML6	5.10558	0
RTN4	-0.590741	0
CLHC1	3.10558	0
RPS27A	-0.493224	0
MTIF2	-0.15912	0
AC012358.8	5.69055	0
CCDC88A	0.713265	0
CFAP36	0.600256	0
PPP4R3B	0.754562	0
RP11-554J4.1	1.16698	0
PNPT1	-0.298139	0
VRK2	0.755086	0
FANCL	1.09063	0
PAPOLG	1.83256	0
REL	1.2344	0
PUS10	2.14622	0
PEX13	0.135956	0
KIAA1841	0.668177	0
C2orf74	1.74301	0
AHSA2	1.55099	0
USP34	0.898731	0
RP11-355B11.2	2.60308	0
XPO1	0.341817	0
FAM161A	0.332993	0
CCT4	0.397875	0
AC107081.5	4.36862	0
COMMD1	-0.11681	0
B3GNT2	0.258699	0
EHBP1	1.60308	0
AC007098.1	5.69055	0
OTX1	5.10558	0
WDPCP	2.10558	0
MDH1	0.158213	0
UGP2	0.714083	0
VPS54	1.69055	0
PELI1	0.156567	0
AC074289.1	0.0323338	0
LINC00309	3.88319	0
LGALSL	3.52062	0
RP11-568N6.1	3.10558	0
AFTPH	0.686044	0
AC008074.1	5.10558	0
SERTAD2	2.19412	0
AC007365.3	5.69055	0
SLC1A4	-0.616276	0
CEP68	-0.38627	0
RAB1A	-0.653751	0
ACTR2	0.490873	0
SPRED2	3.23111	0
ETAA1	1.25314	0
C1D	-0.102245	0
WDR92	3.10558	0
RP11-474G23.1	5.69055	0
PNO1	0.92678	0
PPP3R1	-0.0908144	0
RP11-474G23.2	2.88319	0
RP11-474G23.3	2.16698	0
PLEK	-1.37015	0
FBXO48	2.23111	0
APLF	0.540798	0
ARHGAP25	-0.965284	0
GFPT1	1.81459	0
NFU1	-0.00711736	0
AAK1	-0.465959	0
ANXA4	0.431811	0
GMCL1	0.503547	0
SNRNP27	0.191424	0
MXD1	1.09063	0
PCBP1	0.192598	0
AC016700.5	2.69055	0
C2orf42	0.461727	0
TIA1	1.04669	0
PCYOX1	1.41753	0
SNRPG	0.425122	0
FAM136A	0.38817	0
TGFA	5.69055	0
ADD2	1.99011	0
CLEC4F	5.69055	0
VAX2	3.52062	0
ATP6V1B1-AS1	3.69055	0
ANKRD53	5.69055	0
TEX261	1.64615	0
NAGK	0.798154	0
RP11-467P9.1	5.69055	0
MCEE	0.814028	0
MPHOSPH10	0.577845	0
PAIP2B	0.909186	0
ZNF638	-0.555007	0
EXOC6B	2.29823	0
SPR	2.88319	0
SFXN5	2.52062	0
RAB11FIP5	1.40514	0
SMYD5	1.78365	0
PRADC1	0.842548	0
CCT7	-0.794882	0
FBXO41	1.33299	0
EGR4	5.69055	0
ALMS1	1.16698	0
TPRKB	-0.13953	0
DUSP11	0.535004	0
STAMBP	-0.688833	0
DGUOK	0.127939	0
DGUOK-AS1	2.33299	0
AC073046.25	5.69055	0
TET3	3.23111	0
BOLA3	0.0952161	0
BOLA3-AS1	1.33299	0
MOB1A	0.202917	0
MTHFD2	-0.526733	0
SLC4A5	5.10558	0
DCTN1	-0.0407738	0
C2orf81	4.36862	0
WDR54	-0.243145	0
[truncated: 14,141 more rows]

## Sheet: Figure 5e
Figure 5e
Gene	TCR3 Log2 Fold Change	negative log10pvalue
TRBV7-9	6.10903	2.39881
TRAV26-1	5.90045	2.27744
FCER1G	6.63164	2.09664
ITGAM	5.03881	1.00049
RTKN2	4.60122	0.0278888
LAIR2	4.45385	0.0278888
RP11-34P13.7	6.75502	0
FO538757.3	6.17006	0
FO538757.2	-0.544187	0
AP006222.2	3.84813	0
RP5-857K21.4	6.75502	0
RP11-206L10.9	3.05458	0
FAM87B	6.75502	0
LINC00115	3.3627	0
FAM41C	6.75502	0
SAMD11	5.75502	0
NOC2L	0.986837	0
KLHL17	4.94767	0
PLEKHN1	3.05458	0
HES4	5.43309	0
ISG15	0.45041	0
AGRN	3.75502	0
RP11-54O7.18	3.50709	0
C1orf159	1.50709	0
TTLL10	6.17006	0
TNFRSF18	0.140311	0
TNFRSF4	-2.44325	0
SDF4	-0.704411	0
B3GALT6	2.00013	0
FAM132A	5.43309	0
RP5-902P8.12	6.75502	0
UBE2J2	0.706262	0
RP5-902P8.10	6.75502	0
SCNN1D	6.75502	0
ACAP3	2.46962	0
PUSL1	0.231459	0
CPSF3L	0.743794	0
CPTP	1.94767	0
DVL1	3.17006	0
MXRA8	5.43309	0
AURKAIP1	-0.346955	0
CCNL2	0.0407753	0
MRPL20	-0.295605	0
RP4-758J18.13	6.75502	0
ANKRD65	5.75502	0
VWA1	5.17006	0
ATAD3C	3.29559	0
ATAD3B	1.92213	0
ATAD3A	0.732653	0
SSU72	-0.0153678	0
RP5-832C2.5	3.50709	0
C1orf233	5.17006	0
RP11-345P4.9	2.94767	0
MIB2	2.03392	0
CDK11B	1.2367	0
RP11-345P4.10	6.17006	0
SLC35E2B	1.32876	0
RP11-345P4.7	5.75502	0
CDK11A	0.727115	0
SLC35E2	2.43309	0
NADK	0.111165	0
GNB1	-0.87979	0
TMEM52	6.75502	0
PRKCZ	2.43309	0
FAAP20	-0.471391	0
SKI	2.5851	0
MORN1	3.75502	0
RER1	-0.109165	0
PEX10	1.29559	0
PLCH2	3.94767	0
PANK4	1.99126	0
HES5	6.75502	0
RP3-395M20.12	3.43309	0
RP3-395M20.8	2.54557	0
TNFRSF14	0.758406	0
RP3-395M20.9	4.43309	0
FAM213B	1.37998	0
MMEL1	4.43309	0
TTC34	6.17006	0
MEGF6	6.75502	0
TPRG1L	2.39747	0
WRAP73	1.39747	0
TP73	6.75502	0
TP73-AS1	2.80082	0
SMIM1	3.94767	0
LRRC47	-0.409886	0
CEP104	2.21586	0
DFFB	2.62574	0
C1orf174	-0.029614	0
AJAP1	6.75502	0
NPHP4	1.97366	0
KCNAB2	-0.976298	0
CHD5	6.75502	0
RPL22	-0.145242	0
RP1-120G22.11	6.17006	0
RNF207	1.75502	0
ICMT	0.433093	0
LINC00337	5.43309	0
GPR153	6.75502	0
ACOT7	0.887124	0
RP1-202O8.3	5.75502	0
HES2	6.75502	0
ESPN	4.75502	0
TNFRSF25	-1.51411	0
PLEKHG5	5.17006	0
NOL9	1.20043	0
ZBTB48	0.89704	0
KLHL21	3.3627	0
PHF13	1.84813	0
THAP3	0.384333	0
DNAJC11	0.497633	0
CAMTA1	-0.180635	0
VAMP3	1.84213	0
PER3	4.43309	0
RP3-467L1.4	6.75502	0
UTS2	0.877627	0
TNFRSF9	2.30106	0
PARK7	0.0258135	0
ERRFI1	2.66756	0
SLC45A1	4.75502	0
RERE	2.72822	0
ENO1	1.02121	0
ENO1-AS1	5.43309	0
CA6	3.71063	0
SLC2A5	6.75502	0
GPR157	2.75502	0
MIR34AHG	3.29559	0
RP3-510D11.2	3.94767	0
H6PD	2.82428	0
SPSB1	1.8602	0
SLC25A33	0.836158	0
TMEM201	3.43309	0
PIK3CD	0.354141	0
PIK3CD-AS1	7.17006	0
PIK3CD-AS2	1.41517	0
CLSTN1	0.890835	0
CTNNBIP1	0.986837	0
LZIC	-1.26457	0
NMNAT1	1.66756	0
UBE4B	1.49763	0
KIF1B	1.20043	0
PGD	-0.327128	0
APITD1-CORT	4.29559	0
APITD1	2.5851	0
CORT	5.75502	0
DFFA	0.379981	0
PEX14	1.5851	0
CASZ1	3.84813	0
TARDBP	0.909531	0
MASP2	6.75502	0
RP4-635E18.8	6.75502	0
SRM	-0.521104	0
EXOSC10	0.922131	0
RP4-635E18.6	6.75502	0
MTOR	1.8602	0
UBIAD1	1.50709	0
PTCHD2	5.75502	0
FBXO2	3.11116	0
FBXO44	1.82428	0
FBXO6	-1.05555	0
MAD2L2	0.0203112	0
AGTRAP	1.90327	0
MTHFR	1.29559	0
CLCN6	3.39747	0
NPPA-AS1	6.75502	0
KIAA2013	2.32876	0
PLOD1	0.526202	0
MFN2	0.656989	0
MIIP	-0.215373	0
TNFRSF8	-0.0967282	0
TNFRSF1B	1.70173	0
VPS13D	1.93484	0
DHRS3	-0.464148	0
RP11-474O21.5	6.75502	0
PRDM2	0.325963	0
KAZN	6.75502	0
FHAD1	5.75502	0
EFHD2	-0.528068	0
CASP9	-0.760679	0
DNAJC16	1.60527	0
AGMAT	2.3627	0
DDI2	1.32876	0
PLEKHM2	1.75502	0
UQCRHL	-0.658607	0
FLJ37453	1.73265	0
SPEN	1.27121	0
ZBTB17	2.13053	0
FAM131C	3.75502	0
ARHGEF19	3.11116	0
RSG1	3.66756	0
FBXO42	1.8086	0
SZRD1	0.616607	0
SPATA21	6.75502	0
NECAP2	0.176837	0
RP4-798A10.2	5.75502	0
RP4-798A10.7	6.75502	0
RP5-875O13.1	6.75502	0
NBPF1	3.5851	0
CROCC	2.3627	0
RP11-108M9.4	4.43309	0
RP11-108M9.6	5.43309	0
MFAP2	5.43309	0
ATP13A2	1.50709	0
SDHB	-0.298091	0
PADI4	5.17006	0
RCC2	0.516616	0
IGSF21	6.17006	0
RP13-279N23.2	6.75502	0
ALDH4A1	4.05458	0
IFFO2	3.00013	0
UBR4	-0.683771	0
RP1-43E13.2	3.89704	0
EMC1	2.5851	0
MRTO4	-0.822408	0
AKR7A3	6.75502	0
AKR7A2	0.349879	0
PQLC2	0.973661	0
CAPZB	0.152711	0
MINOS1	-1.53385	0
NBL1	-0.675432	0
TMCO4	1.24723	0
OTUD3	3.43309	0
UBXN10-AS1	1.21586	0
UBXN10	4.29559	0
CAMK2N1	5.75502	0
MUL1	2.14031	0
PINK1	3.84813	0
PINK1-AS	5.75502	0
DDOST	-0.722737	0
HP1BP3	0.641626	0
EIF4G3	1.45124	0
ECE1	0.812506	0
RP5-1071N3.1	5.43309	0
NBPF3	4.29559	0
RAP1GAP	6.17006	0
USP48	0.845128	0
HSPG2	6.75502	0
RP1-224A6.3	6.75502	0
LINC00339	0.469619	0
CDC42	-0.200964	0
ZBTB40	2.3627	0
KDM1A	0.140311	0
LUZP1	1.33998	0
LINC01355	4.5851	0
HNRNPR	-0.0304316	0
ZNF436	3.23146	0
ZNF436-AS1	3.66756	0
TCEA3	1.46962	0
E2F2	1.75502	0
ID3	3.18517	0
MDS2	5.75502	0
RPL11	-0.410827	0
TCEB3	0.358416	0
TCEB3-AS1	2.43309	0
PITHD1	-0.195292	0
LYPLA2	0.396213	0
GALE	0.934842	0
HMGCL	0.970386	0
FUCA1	1.82428	0
PNRC2	-0.168802	0
SRSF10	-0.561261	0
IFNLR1	6.17006	0
STPG1	2.50709	0
NIPAL3	1.00013	0
RCAN3	-1.23082	0
RP4-594I10.3	4.17006	0
NCMAP	6.17006	0
SRRM1	-0.607471	0
CLIC4	-0.216523	0
RUNX3	0.255175	0
SYF2	-0.3593	0
RSRP1	0.709066	0
TMEM50A	0.116887	0
TMEM57	-0.507074	0
LDLRAP1	2.42112	0
RP11-70P17.1	6.17006	0
MAN1C1	2.39747	0
SEPN1	3.23146	0
RP1-317E23.3	6.75502	0
MTFR1L	0.388699	0
AUNIP	1.26317	0
PAQR7	6.17006	0
STMN1	0.152214	0
PAFAH2	4.43309	0
PDIK1L	1.20043	0
FAM110D	6.75502	0
ZNF593	-1.09985	0
CNKSR1	5.17006	0
CEP85	1.5652	0
SH3BGRL3	0.542559	0
UBXN11	2.49449	0
CD52	1.41053	0
AIM1L	5.75502	0
DHDDS	1.10397	0
HMGN2	0.611879	0
RPS6KA1	0.0755407	0
RP5-968P14.2	6.75502	0
ARID1A	1.84813	0
PIGV	0.732653	0
ZDHHC18	1.78924	0
SFN	3.84813	0
GPN2	1.3627	0
GPATCH3	0.699738	0
NUDC	-0.227973	0
SLC9A1	3.17006	0
WDTC1	3.11116	0
TMEM222	1.84813	0
SYTL1	-0.628683	0
MAP3K6	1.84813	0
CD164L2	6.75502	0
WASF2	0.939638	0
RP1-159A19.4	5.17006	0
AHDC1	3.00013	0
FGR	6.75502	0
IFI6	0.233028	0
FAM76A	1.34563	0
STX12	0.743794	0
PPP1R8	0.192778	0
THEMIS2	2.50709	0
RPA2	0.696127	0
SMPDL3B	3.66756	0
XKR8	0.922131	0
EYA3	1.37132	0
PTAFR	6.17006	0
DNAJC8	0.394539	0
ATPIF1	-0.0989975	0
RP5-1092A3.4	5.43309	0
SESN2	0.824283	0
MED18	1.87238	0
PHACTR4	1.06852	0
RCC1	0.0476617	0
TRNAU1AP	0.837862	0
SNHG12	-0.358721	0
TAF12	0.89172	0
RAB42	4.94767	0
RP11-442N24__B.1	4.29559	0
GMEB1	-0.58037	0
YTHDF2	-2.10917	0
EPB41	0.385787	0
SRSF4	0.110363	0
MECR	0.699738	0
PTPRU	6.17006	0
MATN1-AS1	4.94767	0
LAPTM5	0.762666	0
SDC3	5.75502	0
PUM1	1.46962	0
SNRNP40	-0.48577	0
ZCCHC17	0.305872	0
SERINC2	5.43309	0
PEF1	0.293541	0
PTP4A2	0.00236143	0
KHDRBS1	0.0692987	0
TMEM39B	1.48823	0
KPNA6	0.672872	0
TXLNA	0.0545811	0
CCDC28B	-0.233664	0
IQCC	3.66756	0
TMEM234	1.94767	0
EIF3I	-0.395452	0
FAM167B	3.75502	0
LCK	0.564233	0
HDAC1	0.907319	0
MARCKSL1	0.545567	0
FAM229A	5.94767	0
BSDC1	1.00348	0
ZBTB8B	6.75502	0
ZBTB8A	5.43309	0
ZBTB8OS	-0.581486	0
RBBP4	-0.208598	0
SYNC	4.94767	0
YARS	0.0685203	0
S100PBP	1.06502	0
TMEM54	3.94767	0
RNF19B	1.5851	0
AK2	0.0776535	0
AZIN2	2.75502	0
TRIM62	4.43309	0
ZNF362	2.00013	0
PHC2	2.75502	0
ZSCAN20	4.75502	0
SMIM12	0.182131	0
DLGAP3	3.75502	0
RP11-244H3.4	4.17006	0
ZMYM6NB	1.07977	0
ZMYM6	2.26317	0
ZMYM1	3.3627	0
SFPQ	-0.247392	0
ZMYM4	2.5652	0
KIAA0319L	-0.671244	0
NCDN	1.04078	0
RP4-728D4.2	3.3627	0
PSMB2	-0.185236	0
C1orf216	1.04078	0
CLSPN	0.289454	0
AGO4	2.80082	0
AGO1	2.26317	0
RP4-789D17.5	6.75502	0
AGO3	2.30656	0
ADPRHL2	0.393077	0
TRAPPC3	-0.126603	0
MAP7D1	1.29832	0
THRAP3	-0.0530495	0
SH3D21	1.3627	0
EVA1B	2.01355	0
RP11-268J15.5	4.75502	0
STK40	0.947666	0
LSM10	-0.281153	0
OSCP1	3.50709	0
MRPS15	-0.189297	0
CSF3R	3.84813	0
LINC01137	2.89704	0
ZC3H12A	0.749396	0
MEAF6	0.43009	0
SNIP1	1.89704	0
DNALI1	5.75502	0
GNL2	0.878504	0
C1orf109	2.34563	0
CDCA8	-0.401484	0
EPHA10	6.75502	0
MANEAL	5.17006	0
YRDC	1.37998	0
C1orf122	1.00348	0
MTF1	0.208126	0
INPP5B	1.01355	0
SF3A3	-0.135243	0
FHL3	0.710627	0
UTP11L	0.469619	0
RRAGC	0.424104	0
RP5-864K19.4	4.05458	0
MYCBP	-0.0778692	0
RP5-864K19.6	6.17006	0
AKIRIN1	-0.213646	0
NDUFS5	0.403881	0
MACF1	-0.168604	0
RP11-69E11.4	6.17006	0
PABPC4	0.508993	0
HEYL	6.75502	0
HPCAL4	4.94767	0
PPIE	-0.37555	0
BMP8B	5.75502	0
OXCT2	3.50709	0
RP1-118J21.25	5.75502	0
TRIT1	0.545567	0
MYCL	6.17006	0
MFSD2A	3.75502	0
CAP1	-0.287385	0
PPT1	-1.41616	0
RLF	0.629177	0
RP1-39G22.7	1.05458	0
ZMPSTE24	1.25783	0
COL9A2	1.96494	0
SMAP2	-0.247538	0
ZFP69B	2.46962	0
ZFP69	3.29559	0
RP11-656D10.3	5.43309	0
EXO5	1.77774	0
ZNF684	2.14031	0
RIMS3	5.43309	0
NFYC-AS1	3.00013	0
NFYC	0.687394	0
KCNQ4	6.17006	0
CITED4	4.05458	0
RP5-1066H13.4	6.75502	0
CTPS1	0.45124	0
SLFNL1-AS1	6.75502	0
SCMH1	1.3627	0
HIVEP3	2.39747	0
FOXJ3	0.789237	0
RIMKLA	0.678205	0
ZMYND12	4.17006	0
PPCS	0.309316	0
CCDC30	5.43309	0
PPIH	-0.0877785	0
RP5-994D16.3	6.75502	0
YBX1	-0.470515	0
P3H1	2.11116	0
C1orf50	0.129312	0
SVBP	0.692525	0
ERMAP	3.3627	0
RP11-342M1.3	4.29559	0
ZNF691	1.39747	0
SLC2A1	0.76861	0
SLC2A1-AS1	4.17006	0
EBNA1BP2	0.570145	0
CFAP57	3.43309	0
TMEM125	6.17006	0
TIE1	6.75502	0
RP1-92O14.3	3.50709	0
CDC20	0.800825	0
ELOVL1	-0.201113	0
MED8	0.161496	0
RP1-92O14.6	6.75502	0
SZT2	3.3627	0
HYI	0.442138	0
HYI-AS1	6.75502	0
PTPRF	5.75502	0
KDM4A	0.223639	0
KDM4A-AS1	4.75502	0
ST3GAL3	1.97366	0
IPO13	2.20043	0
DPH2	1.26317	0
ATP6V0B	-0.543533	0
B4GALT2	3.94767	0
CCDC24	3.75502	0
SLC6A9	0.986837	0
RP5-1198O20.4	1.05458	0
DMAP1	1.18517	0
ERI3	-0.52575	0
RNF220	0.371317	0
TMEM53	1.78924	0
C1orf228	0.140311	0
KIF2C	-0.412397	0
RP11-269F19.2	5.75502	0
RPS8	-0.407429	0
BEST4	5.43309	0
PLK3	2.23146	0
BTBD19	6.17006	0
PTCH2	6.17006	0
EIF2B3	1.40925	0
HECTD3	1.41517	0
UROD	0.123844	0
ZSWIM5	6.17006	0
LINC01144	6.75502	0
HPDL	2.20043	0
MUTYH	1.04766	0
TOE1	0.63608	0
TESK2	3.23146	0
CCDC163P	2.23146	0
MMACHC	3.5851	0
PRDX1	-0.811794	0
AKR1A1	-1.09438	0
NASP	0.792125	0
CCDC17	6.75502	0
GPBP1L1	0.107562	0
TMEM69	-0.311068	0
IPP	2.66756	0
MAST2	3.11116	0
PIK3R3	3.66756	0
POMGNT1	0.777741	0
RAD54L	0.469619	0
LRRC41	-0.250604	0
UQCRH	-0.154461	0
NSUN4	0.0339216	0
FAAH	5.17006	0
DMBX1	5.75502	0
MKNK1	0.279287	0
MOB3C	1.92213	0
ATPAF1	0.926355	0
EFCAB14	0.97804	0
LINC00853	6.17006	0
STIL	2.0826	0
CMPK1	-1.04426	0
FOXD2-AS1	4.17006	0
FOXD2	4.94767	0
SPATA6	5.17006	0
BEND5	1.34563	0
FAF1	0.397469	0
CDKN2C	2.14031	0
RNF11	1.89704	0
TTC39A	6.75502	0
EPS15	-0.69619	0
RP11-191G24.1	6.17006	0
OSBPL9	0.74007	0
NRDC	0.974854	0
RP4-657D16.3	6.75502	0
RAB3B	5.75502	0
TXNDC12	-0.262901	0
KTI12	1.5262	0
RP11-91A18.4	6.75502	0
BTF3L4	-0.859689	0
ZFYVE9	6.17006	0
CC2D1B	2.32876	0
ORC1	-0.216523	0
PRPF38A	0.675155	0
ZCCHC11	-1.2839	0
GPX7	0.454287	0
FAM159A	3.94767	0
COA7	0.973661	0
ZYG11B	1.46962	0
ZYG11A	6.17006	0
ECHDC2	0.162564	0
SCP2	-0.49859	0
CPT2	1.5851	0
RP5-1024G6.2	6.75502	0
C1orf123	0.0424938	0
RP5-1024G6.7	4.5851	0
MAGOH	0.154365	0
RP5-1024G6.5	5.43309	0
LRP8	2.50709	0
RP4-784A16.5	3.3627	0
GLIS1	6.75502	0
NDC1	0.749396	0
YIPF1	1.5652	0
HSPB11	-0.431712	0
LRRC42	-0.374262	0
TMEM59	-0.0743496	0
TCEANC2	1.44214	0
RP11-446E24.4	6.17006	0
CYB5RL	5.75502	0
MRPL37	-0.341506	0
SSBP3	-0.0651581	0
RP5-997D24.3	5.43309	0
ACOT11	6.17006	0
TTC4	1.39747	0
PARS2	2.75502	0
TTC22	2.0271	0
LEXM	5.17006	0
DHCR24	-0.316442	0
RP11-67L3.5	6.17006	0
TMEM61	6.75502	0
USP24	2.45124	0
DAB1	4.29559	0
OMA1	0.973661	0
MYSM1	0.415171	0
JUN	0.224614	0
LINC01135	5.75502	0
RP4-794H19.1	5.75502	0
LINC01358	3.50709	0
FGGY	2.17006	0
HOOK1	3.17006	0
CYP2J2	6.75502	0
NFIA	2.11116	0
TM2D1	0.255175	0
RP11-430G17.3	5.17006	0
INADL	1.87238	0
USP1	1.01355	0
DOCK7	2.39747	0
ATG4C	0.732653	0
FOXD3-AS1	6.75502	0
FOXD3	6.75502	0
ALG6	0.824283	0
ITGB3BP	0.0339216	0
EFCAB7	1.27929	0
PGM1	1.61547	0
RAVER2	6.75502	0
JAK1	0.605274	0
AK4	-0.282526	0
DNAJC6	4.43309	0
LEPROT	0.780606	0
LEPR	1.5652	0
PDE4B	-0.63156	0
SGIP1	6.75502	0
WDR78	6.75502	0
MIER1	0.493866	0
SLC35D1	1.26317	0
C1orf141	6.75502	0
IL23R	-0.615667	0
IL12RB2	1.30106	0
SERBP1	-0.452424	0
GADD45A	1.70336	0
GNG12	6.75502	0
DEPDC1	0.267181	0
DEPDC1-AS1	6.17006	0
LRRC40	-0.084183	0
SRSF11	-0.0657383	0
ANKRD13C	0.812506	0
HHLA3	0.716102	0
CTH	0.497633	0
RP11-42O15.3	5.43309	0
PTGER3	5.43309	0
ZRANB2-AS1	6.17006	0
ZRANB2	-0.289373	0
LRRIQ3	4.17006	0
FPGT	4.29559	0
RP11-17E13.2	6.75502	0
CRYZ	0.0615339	0
TYW3	0.45124	0
ACADM	0.523457	0
RABGGTB	-0.0694076	0
MSH4	6.17006	0
PIGK	0.371317	0
AK5	5.17006	0
ZZZ3	0.84813	0
USP33	-0.645859	0
FAM73A	1.6465	0
NEXN	2.80082	0
FUBP1	0.860203	0
DNAJB4	0.605274	0
GIPC2	6.17006	0
RP11-386I14.4	5.43309	0
IFI44L	1.45124	0
IFI44	0.934842	0
RP11-475O6.1	6.75502	0
TTLL7	3.29559	0
RP11-486G15.2	3.75502	0
PRKACB	2.44759	0
SAMD13	5.75502	0
RPF1	-0.791874	0
GNG5	-0.129658	0
CTBS	0.295589	0
SSX2IP	1.82428	0
LPAR3	4.17006	0
MCOLN2	0.526202	0
WDR63	5.43309	0
MCOLN3	4.05458	0
SYDE2	3.94767	0
C1orf52	-0.0065304	0
BCL10	0.922131	0
CYR61	5.75502	0
ZNHIT6	0.934842	0
ODF2L	1.07554	0
RP4-612B15.3	5.75502	0
SH3GLB1	0.416284	0
Sep-15	-0.447919	0
HS2ST1	1.84813	0
LINC01140	6.75502	0
LMO4	-0.555592	0
PKN2-AS1	6.75502	0
PKN2	1.83616	0
GTF2B	0.900598	0
CCBL2	0.913719	0
RBMXL1	1.20043	0
GBP3	3.46962	0
GBP1	-0.414904	0
GBP2	1.20996	0
GBP4	0.923538	0
GBP5	1.75986	0
GBP6	6.17006	0
LRRC8B	1.87238	0
FLJ27354	2.14031	0
LRRC8C	0.63608	0
RP5-943J3.2	6.75502	0
LRRC8D	2.0271	0
ZNF326	-0.115344	0
RP4-665J23.1	5.75502	0
ZNF644	1.14769	0
CDC7	0.63608	0
TGFBR3	2.89704	0
EPHX4	5.75502	0
SETSIP	4.05458	0
BTBD8	3.94767	0
KIAA1107	4.94767	0
GLMN	-0.637297	0
RPAP2	0.0135538	0
GFI1	-0.645859	0
EVI5	1.3627	0
RPL5	-0.528961	0
FAM69A	1.17006	0
MTF2	-0.0175687	0
TMED5	-0.870688	0
CCDC18	-0.516442	0
DR1	-0.454433	0
FNBP1L	5.17006	0
BCAR3	2.0271	0
RP4-561L24.3	6.75502	0
DNTTIP2	0.342804	0
GCLM	0.678205	0
ARHGAP29	5.17006	0
ABCD3	2.5851	0
SLC44A3	3.84813	0
CNN3	1.6465	0
ALG14	2.05458	0
TMEM56	6.75502	0
RP11-57H12.3	6.75502	0
RWDD3	1.04078	0
PTBP2	2.29559	0
DPYD	1.61036	0
SNX7	5.43309	0
FRRS1	5.75502	0
AGL	1.00013	0
RP5-884G6.2	4.05458	0
SLC35A3	0.312077	0
MFSD14A	1.34563	0
SASS6	0.410725	0
TRMT13	1.89704	0
DBT	1.92213	0
RTCA-AS1	4.43309	0
RTCA	0.519348	0
CDC14A	1.44214	0
EXTL2	3.11116	0
RP4-549L20.3	5.75502	0
SLC30A7	1.34563	0
DPH5	-0.26457	0
RP11-421L21.3	2.94767	0
RP4-575N6.4	3.23146	0
S1PR1	-0.7893	0
RNPC3	0.565196	0
AMY2B	4.5851	0
PRMT6	2.14031	0
VAV3	5.94767	0
SLC25A24	0.0615339	0
RP11-483I13.5	5.5851	0
FAM102B	2.84813	0
HENMT1	1.33998	0
PRPF38B	0.45734	0
FNDC7	6.75502	0
STXBP3	1.6605	0
GPSM2	1.00683	0
CLCC1	1.32876	0
WDR47	2.80082	0
TAF13	2.11116	0
RP5-1065J22.8	4.05458	0
TMEM167B	1.15511	0
SCARNA2	6.75502	0
KIAA1324	2.84813	0
SARS	-0.372387	0
CELSR2	5.17006	0
PSRC1	0.773929	0
SORT1	3.5851	0
PSMA5	-0.715028	0
ATXN7L2	2.17006	0
CYB561D1	2.75502	0
AMIGO1	6.75502	0
GNAI3	0.512527	0
AMPD2	0.909531	0
GSTM4	-0.788011	0
GSTM2	0.231459	0
GSTM3	-0.906757	0
CSF1	1.26317	0
AHCYL1	1.5407	0
STRIP1	2.14031	0
RP4-773N10.4	5.75502	0
KCNC4-AS1	6.75502	0
KCNC4	3.11116	0
RP5-1074L1.1	3.3627	0
RBM15	-0.039395	0
SLC16A4	7.75502	0
RP5-1074L1.4	6.75502	0
LAMTOR5	0.332956	0
KCNA2	3.94767	0
RP11-284N8.3	2.37998	0
KCNA3	-0.0491102	0
CD53	1.04833	0
RP11-96K19.2	5.43309	0
LRIF1	-0.121496	0
RP11-96K19.5	4.5851	0
DRAM2	0.526202	0
CEPT1	-0.10296	0
RP5-1180E21.5	3.5851	0
DENND2D	-1.01482	0
CHI3L2	1.68893	0
PIFO	6.75502	0
OVGP1	6.17006	0
WDR77	0.455813	0
ATP5F1	-0.0118393	0
C1orf162	1.29559	0
TMIGD3	5.43309	0
RAP1A	0.694139	0
LINC01160	0.507093	0
FAM212B	4.05458	0
DDX20	1.23146	0
CTTNBP2NL	4.17006	0
WNT2B	6.75502	0
ST7L	3.17006	0
CAPZA1	-0.145846	0
MOV10	2.39747	0
RHOC	0.125664	0
SLC16A1	-0.679607	0
SLC16A1-AS1	0.397469	0
RP11-31F15.2	6.75502	0
LRIG2	2.32876	0
MAGI3	2.23146	0
PHTF1	0.824283	0
RSBN1	1.4361	0
PTPN22	0.331555	0
BCL2L15	4.5851	0
AP4B1	1.41517	0
DCLRE1B	0.836158	0
HIPK1-AS1	5.29559	0
HIPK1	1.11116	0
TRIM33	0.766336	0
BCAS2	-0.268734	0
DENND2C	6.75502	0
AMPD1	6.75502	0
NRAS	0.646496	0
CSDE1	-0.0433887	0
SIKE1	0.603581	0
TSPAN2	3.00013	0
VANGL1	1.57511	0
ATP1A1	0.872378	0
RP5-1086K13.1	6.75502	0
CD58	-0.0598286	0
IGSF3	4.75502	0
CD2	-0.805185	0
PTGFRN	5.75502	0
CD101	2.84813	0
RP11-27K13.3	6.75502	0
TTF2	-0.708504	0
TRIM45	6.75502	0
MAN1A2	1.35585	0
FAM46C	-1.01316	0
GDAP2	0.812506	0
WDR3	0.934842	0
WARS2	1.19278	0
RP11-418J17.1	1.84813	0
RP11-418J17.3	6.75502	0
PHGDH	0.188621	0
REG4	6.75502	0
NOTCH2	0.721598	0
SEC22B	0.298324	0
AC253572.1	2.50709	0
NBPF26	0.469619	0
PPIAL4A	6.75502	0
AC241377.2	6.75502	0
LINC00623	1.0271	0
FCGR1B	4.5851	0
FAM72B	-0.54876	0
SRGAP2C	1.66756	0
RP11-403I13.5	6.75502	0
RP11-403I13.7	5.17006	0
HIST2H3PS2	5.75502	0
FAM72C	3.84813	0
RP11-14N7.2	3.94767	0
RP11-763B22.4	2.75502	0
NBPF15	0.0476617	0
SRGAP2B	1.89704	0
FAM72D	4.05458	0
AC241585.2	0.570145	0
CH17-373J23.1	1.94767	0
RP11-89F3.2	4.43309	0
NBPF20	2.54557	0
GPR89A	1.57511	0
RNF115	0.713362	0
POLR3C	0.716102	0
NUDT17	3.50709	0
PIAS3	1.49763	0
ANKRD35	3.5851	0
ITGA10	6.17006	0
PEX11B	1.11116	0
RBM8A	-0.16318	0
RP11-315I20.1	6.75502	0
CH17-270A2.2	6.75502	0
LIX1L	0.384333	0
ANKRD34A	2.75502	0
CH17-270A2.1	6.17006	0
POLR3GL	1.13805	0
TXNIP	0.225869	0
NBPF10	0.337168	0
NOTCH2NL	2.26317	0
CH17-353B19.1	5.75502	0
NBPF12	0.63608	0
PRKAB2	1.60527	0
RP11-337C18.8	4.17006	0
FMO5	3.84813	0
CHD1L	-0.193346	0
BCL9	4.5851	0
ACP6	0.4604	0
GPR89B	2.0271	0
NBPF11	1.5262	0
RP11-495P10.5	6.17006	0
RP11-495P10.3	6.75502	0
LINC01138	4.29559	0
RP11-495P10.1	4.29559	0
AC245100.1	0.812506	0
PPIAL4G	6.75502	0
NBPF14	1.53908	0
PDE4DIP	0.727115	0
NBPF9	1.75502	0
CH17-189H20.1	4.75502	0
RP11-326G21.1	6.17006	0
NBPF19	0.147691	0
LINC00869	1.68893	0
FAM231D	6.75502	0
FCGR1A	4.94767	0
HIST2H2BF	3.05458	0
HIST2H3D	4.75502	0
HIST2H4A	6.75502	0
HIST2H2BE	4.43309	0
RP11-196G18.24	6.75502	0
HIST2H2AA4	2.80082	0
HIST2H4B	6.17006	0
RP11-196G18.23	3.17006	0
HIST2H2AC	1.34563	0
HIST2H2AB	2.06852	0
BOLA1	1.45124	0
SV2A	3.14031	0
SF3B4	-0.819573	0
MTMR11	4.29559	0
OTUD7B	2.6465	0
VPS45	1.4604	0
PLEKHO1	0.354141	0
ANP32E	0.210397	0
APH1A	0.364852	0
C1orf54	1.94767	0
CIART	3.3627	0
MRPS21	0.31601	0
PRPF3	-0.468981	0
RPRD2	0.800825	0
TARS2	1.75502	0
ECM1	4.94767	0
FALEC	4.94767	0
ADAMTSL4	4.17006	0
MCL1	0.968051	0
ENSA	-0.421402	0
GOLPH3L	0.0755407	0
CTSS	0.0339216	0
CTSK	4.5851	0
ARNT	0.328756	0
SETDB1	0.320393	0
CERS2	0.598516	0
ANXA9	5.75502	0
FAM63A	2.75502	0
PRUNE	1.20043	0
C1orf56	3.39747	0
CDC42SE1	-0.541131	0
MLLT11	1.54557	0
GABPB2	2.42112	0
SEMA6C	6.17006	0
TNFAIP8L2	1.05458	0
SCNM1	-0.628683	0
LYSMD1	6.75502	0
TMOD4	6.75502	0
VPS72	0.709066	0
PIP5K1A	-0.227973	0
PSMD4	-0.0359249	0
RP11-126K1.2	2.39747	0
ZNF687	3.05458	0
PI4KB	1.40187	0
RFX5	0.138472	0
RP11-126K1.6	2.11116	0
SELENBP1	6.75502	0
PSMB4	-1.10917	0
POGZ	0.63608	0
CGN	5.75502	0
TUFT1	3.17006	0
SNX27	0.255175	0
RP11-98D18.15	4.5851	0
MRPL9	0.0927339	0
OAZ3	5.75502	0
RP11-98D18.3	6.17006	0
TDRKH	1.5851	0
RP11-98D18.9	1.82428	0
RORC	0.934842	0
C2CD4D	2.75502	0
AL450992.2	6.75502	0
THEM4	0.513435	0
S100A10	0.566638	0
S100A11	-1.02398	0
TCHH	6.75502	0
PGLYRP4	6.75502	0
S100A9	6.43309	0
S100A8	6.75502	0
S100A6	-0.100787	0
S100A5	5.75502	0
S100A4	1.34161	0
S100A2	3.66756	0
S100A13	4.29559	0
RP1-178F15.4	3.75502	0
CHTOP	0.0914627	0
SNAPIN	0.745659	0
ILF2	-0.566005	0
INTS3	0.710627	0
AL513523.2	6.17006	0
SLC27A3	3.94767	0
GATAD2B	0.545567	0
DENND4B	2.60527	0
CRTC2	-0.993172	0
SLC39A1	-0.460917	0
RP11-422P24.12	6.75502	0
CREB3L4	1.21586	0
JTB	-0.311965	0
RP11-422P24.11	3.29559	0
RAB13	3.66756	0
RPS27	-0.434696	0
NUP210L	6.17006	0
TPM3	-0.514286	0
C1orf43	-0.177989	0
UBAP2L	0.275241	0
HAX1	-0.176209	0
AQP10	6.75502	0
ATP8B2	2.46962	0
RP11-350G8.5	4.94767	0
IL6R	1.54557	0
UBE2Q1	0.320393	0
UBE2Q1-AS1	6.75502	0
ADAR	0.462239	0
KCNN3	6.75502	0
PMVK	0.727905	0
RP11-307C12.13	4.94767	0
PBXIP1	0.903272	0
PYGO2	1.37132	0
RP11-307C12.12	4.29559	0
SHC1	0.844128	0
CKS1B	0.00236143	0
FLAD1	0.951966	0
ZBTB7B	0.595149	0
ADAM15	0.732653	0
EFNA4	2.00013	0
RP11-540D14.8	4.17006	0
EFNA3	2.20043	0
SLC50A1	0.7508	0
DPM3	-0.760679	0
KRTCAP2	-0.923286	0
TRIM46	1.97366	0
MUC1	3.84813	0
THBS3	3.66756	0
MTX1	-0.52575	0
GBA	0.812506	0
FAM189B	-0.0651581	0
SCAMP3	0.395515	0
CLK2	1.21586	0
HCN3	6.75502	0
FDPS	0.224348	0
RUSC1-AS1	6.75502	0
RUSC1	-0.216523	0
ASH1L	1.43309	0
ASH1L-AS1	0.884656	0
MSTO1	1.89704	0
YY1AP1	0.605274	0
DAP3	0.292314	0
GON4L	0.944449	0
SYT11	1.04536	0
RIT1	1.91582	0
KIAA0907	0.287415	0
ARHGEF2	-0.938466	0
RP11-336K24.12	4.29559	0
SSR2	-0.224498	0
UBQLN4	0.371317	0
LAMTOR2	-0.260991	0
RAB25	6.75502	0
MEX3A	6.75502	0
LMNA	0.382881	0
SEMA4A	3.94767	0
SLC25A44	0.667558	0
PMF1-BGLAP	3.84813	0
PMF1	1.45124	0
BGLAP	6.75502	0
PAQR6	4.43309	0
SMG5	2.09206	0
TMEM79	1.41517	0
GLMP	0.651733	0
CCT3	0.436279	0
TSACC	4.29559	0
C1orf61	5.75502	0
RP11-98G7.1	5.75502	0
MEF2D	1.12566	0
IQGAP3	3.5851	0
TTC24	6.17006	0
APOA1BP	-0.894834	0
GPATCH4	0.915817	0
AL365181.2	6.75502	0
RP11-284F21.9	6.75502	0
BCAN	6.17006	0
RP11-284F21.10	6.17006	0
RP11-284F21.7	4.43309	0
CRABP2	1.87238	0
ISG20L2	0.328756	0
RRNAD1	1.24723	0
MRPL24	0.597674	0
HDGF	0.182636	0
PRCC	0.912042	0
SH2D2A	1.3169	0
NTRK1	2.62574	0
INSRR	6.75502	0
ARHGEF11	5.17006	0
ETV3L	6.75502	0
ETV3	1.18517	0
FCRL3	6.75502	0
PYHIN1	2.62574	0
IFI16	-0.837436	0
AIM2	-0.464148	0
DUSP23	1.06852	0
C1orf204	6.75502	0
VSIG8	6.17006	0
CFAP45	4.29559	0
TAGLN2	-0.0340111	0
IGSF9	6.75502	0
PIGM	1.27929	0
IGSF8	1.90327	0
ATP1A4	4.43309	0
RP11-536C5.7	6.75502	0
PEA15	-0.903191	0
DCAF8	-0.692062	0
RP11-574F21.3	6.75502	0
RP11-574F21.2	3.3627	0
PEX19	0.671098	0
COPA	-0.100886	0
NCSTN	0.832189	0
SLAMF6	2.12566	0
CD84	0.986837	0
SLAMF1	0.879732	0
RP11-404F10.2	3.32876	0
CD48	-0.554531	0
SLAMF7	4.29559	0
LY9	1.66756	0
CD244	2.32876	0
F11R	3.50709	0
TSTD1	0.649112	0
USF1	2.44517	0
ARHGAP30	1.09047	0
KLHDC9	3.29559	0
PFDN2	-0.898421	0
NIT1	1.74603	0
DEDD	0.741931	0
UFC1	-0.377034	0
RP11-297K8.2	5.75502	0
USP21	0.406293	0
PPOX	0.30381	0
B4GALT3	0.466539	0
ADAMTS4	6.5851	0
NDUFS2	0.80568	0
TOMM40L	1.24723	0
NR1I3	6.75502	0
PCP4L1	4.94767	0
MPZ	2.32876	0
SDHC	-0.727451	0
CFAP126	6.17006	0
FCGR2A	5.17006	0
HSPA6	2.82767	0
FCGR3A	5.43309	0
FCGR2B	6.75502	0
FCRLB	5.43309	0
DUSP12	-1.14585	0
ATF6	-0.768541	0
SH2D1B	6.75502	0
UHMK1	0.82133	0
UAP1	-0.305675	0
HSD17B7	-0.343011	0
RGS5	4.29559	0
RGS5	3.11116	0
NUF2	0.576534	0
RP11-306I1.2	4.75502	0
MGST3	0.307111	0
ALDH9A1	0.223639	0
RP11-466F5.10	6.75502	0
TMCO1	-0.0787728	0
RP11-466F5.8	3.94767	0
UCK2	-0.989813	0
FAM78B	6.17006	0
POGK	2.00013	0
TADA1	0.860203	0
ILDR2	4.05458	0
GPA33	4.5851	0
RP11-277B15.3	6.17006	0
POU2F1	2.29559	0
CD247	0.760667	0
RP11-104L21.3	6.17006	0
CREG1	-0.353504	0
RP3-455J7.4	2.5851	0
RCSD1	0.830208	0
MPZL1	-0.169792	0
MPC2	-0.960696	0
DCAF6	1.24723	0
GPR161	3.84813	0
TIPRL	-0.276198	0
SFT2D2	1.48823	0
TBX19	5.43309	0
XCL1	6.17006	0
ATP1B1	3.84813	0
NME7	0.995687	0
BLZF1	1.04536	0
SLC19A2	3.29559	0
F5	3.00013	0
SELP	6.17006	0
C1orf112	3.04536	0
SELL	2.67307	0
METTL18	0.111165	0
SCYL3	0.625738	0
KIFAP3	-0.611301	0
GORAB	1.24723	0
FMO4	6.17006	0
PRRC2C	0.642101	0
VAMP4	-0.216523	0
METTL13	0.538275	0
DNM3	3.94767	0
PIGC	0.947666	0
SUCO	-0.0131635	0
FASLG	3.43309	0
RP3-471M13.2	6.75502	0
TNFSF4	4.29559	0
RP11-296O14.3	6.75502	0
PRDX6	0.386129	0
KLHL20	0.766336	0
CENPL	1.06852	0
DARS2	1.89704	0
ZBTB37	2.75502	0
RC3H1	1.25517	0
RP11-160H22.3	6.75502	0
RP11-160H22.5	5.43309	0
RABGAP1L	0.543133	0
CACYBP	-0.455245	0
MRPS14	-0.5396	0
TNN	6.75502	0
KIAA0040	0.920324	0
RFWD2	-0.204981	0
RP11-195C7.1	7.17006	0
RALGPS2	2.94767	0
FAM20B	2.3627	0
TOR3A	0.769179	0
ABL2	2.3627	0
SOAT1	1.25517	0
TOR1AIP2	0.585096	0
RP11-533E19.7	4.05458	0
TOR1AIP1	0.973661	0
RP11-533E19.5	4.43309	0
CEP350	0.223639	0
QSOX1	1.14769	0
ACBD6	-1.64586	0
XPR1	1.82428	0
RP11-46A10.5	6.75502	0
STX6	0.99347	0
MR1	2.49199	0
IER5	1.35414	0
GLUL	-0.163097	0
RNASEL	2.50709	0
RGS16	0.560264	0
NPL	3.17006	0
DHX9	-0.534998	0
SMG7	0.000133331	0
NCF2	2.76255	0
ARPC5	-0.122417	0
RGL1	4.23146	0
COLGALT2	5.17006	0
TSEN15	-0.0380947	0
RP11-382D12.2	6.75502	0
C1orf21	4.55862	0
EDEM3	-0.478599	0
FAM129A	0.552897	0
RNF2	0.570145	0
TRMT1L	1.77774	0
SWT1	2.62574	0
IVNS1ABP	-0.127622	0
GS1-279B7.2	6.17006	0
PRG4	2.39747	0
TPR	0.0953816	0
C1orf27	2.90536	0
RP11-295K2.3	6.75502	0
PACERR	6.75502	0
PLA2G4A	6.17006	0
LINC01036	6.75502	0
RGS18	3.75502	0
RGS1	1.75318	0
RGS2	2.20043	0
UCHL5	0.125664	0
TROVE2	0.111165	0
RP11-101E13.5	6.75502	0
GLRX2	-0.222259	0
CDC73	1.15346	0
B3GALT2	4.43309	0
RP11-563D10.1	6.75502	0
CFH	0.140311	0
ASPM	1.31623	0
ZBTB41	3.00013	0
DENND1B	0.287415	0
C1orf53	3.17006	0
NEK7	0.332956	0
PTPRC	0.385545	0
RP11-553K8.5	6.17006	0
MIR181A1HG	1.01355	0
NR5A2	5.43309	0
ZNF281	1.27929	0
RP11-121P12.1	3.84813	0
KIF14	0.667558	0
DDX59	0.824283	0
RP11-92G12.3	5.43309	0
CAMSAP2	4.94767	0
GPR25	4.43309	0
C1orf106	6.75502	0
KIF21B	0.565196	0
RP11-168O16.1	3.75502	0
TMEM9	-0.444652	0
IGFN1	6.75502	0
PHLDA3	3.20043	0
CSRP1	0.260499	0
RP11-134G8.7	4.43309	0
RP11-134G8.5	3.75502	0
NAV1	6.17006	0
IPO9-AS1	4.43309	0
IPO9	1.07554	0
SHISA4	2.50709	0
TIMM17A	-0.505507	0
RNPEP	-1.13372	0
ELF3	6.17006	0
ARL8A	0.570145	0
PTPN7	-0.372973	0
UBE2T	-0.258601	0
PPP1R12B	2.43309	0
KDM5B	1.31208	0
PCAT6	1.73265	0
RABIF	0.714274	0
KLHL12	1.4789	0
ADIPOR1	0.38967	0
CYB5R1	0.743794	0
TMEM183A	1.79368	0
PPFIA4	3.75502	0
LINC01353	3.75502	0
LINC01136	5.43309	0
BTG2	0.316229	0
ATP2B4	0.382156	0
LAX1	1.94767	0
ZC3H11A	-1.02634	0
ZBED6	4.5851	0
SNRPE	-0.748805	0
SOX13	4.94767	0
ETNK2	5.75502	0
GOLT1A	6.75502	0
PPP1R15B	0.516616	0
PIK3C2B	2.43309	0
MDM4	-0.534998	0
LRRN2	5.43309	0
RP11-430C7.5	5.43309	0
TMEM81	6.75502	0
RBBP5	1.49763	0
DSTYK	1.48823	0
TMCC2	5.5851	0
NUAK2	4.482	0
LEMD1	2.75502	0
CDK18	4.75502	0
MFSD4	5.75502	0
ELK4	1.00013	0
SLC45A3	6.75502	0
NUCKS1	0.201285	0
RAB29	1.04766	0
SLC41A1	3.29559	0
PM20D1	5.75502	0
C1orf186	6.75502	0
FAM72A	2.17006	0
SRGAP2	1.29559	0
IKBKE	1.48823	0
RASSF5	0.890835	0
EIF2D	-0.762649	0
DYRK3	3.00013	0
MAPKAPK2	2.11116	0
IL10	6.17006	0
FCMR	3.0732	0
PFKFB2	5.75502	0
YOD1	2.89704	0
C4BPB	1.92213	0
CD55	1.44054	0
CD46	0.629177	0
C1orf132	3.3627	0
CD34	6.75502	0
LAMB3	3.11116	0
RP1-28O10.1	3.17006	0
G0S2	-1.94715	0
HSD11B1	2.71063	0
TRAF3IP3	0.576828	0
C1orf74	3.17006	0
DIEXF	0.960605	0
RCOR3	0.986837	0
TRAF5	1.5407	0
LINC00467	1.68893	0
SLC30A1	4.5851	0
NEK2	1.42859	0
LPGAT1	1.23146	0
INTS7	0.721598	0
DTL	0.934842	0
PPP2R5A	1.09681	0
TMEM206	0.625738	0
NENF	-2.02306	0
RP11-61J19.5	4.5851	0
ATF3	2.05458	0
BATF3	-0.837436	0
NSL1	-0.606923	0
TATDN3	0.672872	0
FLVCR1-AS1	1.37998	0
FLVCR1	2.5851	0
VASH2	5.43309	0
ANGEL2	0.0476617	0
RPS6KC1	1.71063	0
SMYD2	0.878504	0
PTPN14	3.84813	0
CENPF	0.370165	0
KCTD3	4.94767	0
GPATCH2	2.05458	0
RRP15	0.4604	0
LYPLAL1-AS1	6.17006	0
LYPLAL1	0.570145	0
RP11-95P13.1	6.75502	0
EPRS	0.158492	0
BPNT1	0.255175	0
IARS2	-0.941947	0
RAB3GAP2	2.27121	0
HLX-AS1	6.75502	0
HLX	4.94767	0
DUSP10	0.6309	0
TAF1A	1.5851	0
TAF1A-AS1	2.5851	0
MIA3	1.44668	0
RP11-378J18.8	5.75502	0
AIDA	0.620595	0
BROX	-0.039395	0
RP11-452F19.3	1.37998	0
DISP1	4.75502	0
SUSD4	4.94767	0
CAPN2	0.795847	0
TP53BP2	0.860203	0
FBXO28	1.74379	0
DEGS1	-1.18632	0
NVL	0.200432	0
CNIH4	-1.29074	0
WDR26	1.32039	0
CNIH3	3.43309	0
DNAH14	4.05458	0
LBR	0.758783	0
RP11-496N12.9	6.75502	0
ENAH	6.75502	0
SRP9	-0.213646	0
EPHX1	2.71063	0
RP11-285F7.2	5.43309	0
TMEM63A	1.98684	0
PYCR2	1.0271	0
SDE2	0.4604	0
RP11-396C23.4	6.75502	0
H3F3A	0.618884	0
RP11-396C23.2	5.17006	0
ACBD3	1.18517	0
RP11-275I14.4	6.75502	0
LIN9	0.884656	0
PARP1	-1.29755	0
ITPKB	2.14031	0
PSEN2	0.507093	0
ADCK3	-0.837436	0
CDC42BPA	2.05458	0
CTD-2090I13.1	6.75502	0
ZNF678	3.00013	0
SNAP47	-0.00431257	0
JMJD4	-0.343011	0
WNT9A	6.17006	0
ARF1	0.0615339	0
C1orf35	0.820347	0
MRPL55	0.99347	0
GUK1	-0.0936021	0
GJC2	6.75502	0
IBA57	3.23146	0
C1orf145	6.17006	0
OBSCN	4.29559	0
RP5-1139B12.2	6.75502	0
RP11-245P10.6	6.75502	0
TRIM11	1.482	0
TRIM17	6.17006	0
HIST3H2A	-0.139797	0
HIST3H2BB	2.84813	0
RNF187	-0.522654	0
RHOU	3.00013	0
RAB4A	1.39747	0
CCSAP	1.32876	0
NUP133	1.66756	0
RP4-613A2.1	6.75502	0
ABCB10	2.0826	0
TAF5L	2.20043	0
URB2	4.17006	0
GALNT2	2.68177	0
PGBD5	6.75502	0
COG2	1.44214	0
C1orf198	3.17006	0
TTC13	2.20043	0
ARV1	0.928472	0
FAM89A	1.62574	0
C1orf131	0.406293	0
GNPAT	-0.716654	0
EXOC8	1.0826	0
SPRTN	0.469619	0
EGLN1	1.54167	0
RP11-295G20.2	0.732653	0
TSNAX-DISC1	6.17006	0
TSNAX	1.3627	0
DISC1	4.17006	0
MAP10	3.94767	0
NTPCR	0.0661877	0
PCNXL2	1.71063	0
RP5-862P8.2	2.94767	0
KCNK1	1.6465	0
SLC35F3	-0.145846	0
RP4-799P18.2	5.75502	0
RP5-827C21.2	6.75502	0
RP5-827C21.4	3.50709	0
COA6	-0.62544	0
TARBP1	1.01355	0
IRF2BP2	0.0499645	0
LINC00184	3.11116	0
LINC01132	2.89704	0
RP11-443B7.2	5.43309	0
RP11-443B7.1	5.17006	0
RP11-443B7.3	5.43309	0
RP4-597N16.4	6.17006	0
TOMM20	-0.955786	0
RBM34	1.5851	0
ARID4B	0.270054	0
GGPS1	-0.207875	0
TBCE	0.922131	0
B3GALNT2	2.26317	0
GNG4	4.17006	0
LYST	1.24195	0
GPR137B	1.5262	0
ERO1B	1.66756	0
EDARADD	-0.175717	0
LGALS8	0.422313	0
LGALS8-AS1	5.17006	0
RP11-385F5.5	6.75502	0
HEATR1	0.960605	0
ACTN2	6.75502	0
MTR	1.71063	0
RYR2	5.17006	0
CHRM3-AS2	1.14031	0
GREM2	3.94767	0
FH	-1.25341	0
KMO	4.43309	0
OPN3	1.73265	0
CHML	3.50709	0
EXO1	1.17006	0
CEP170	-0.0458791	0
SDCCAG8	0.0237018	0
AKT3	1.50709	0
ZBTB18	4.94767	0
ADSS	-1.05555	0
DESI2	0.562728	0
COX20	-0.641584	0
HNRNPU-AS1	2.20043	0
HNRNPU	0.143258	0
RP11-156E8.1	4.29559	0
EFCAB2	1.5851	0
SMYD3	1.55535	0
TFB2M	0.478896	0
CNST	0.732653	0
RP11-439E19.9	6.75502	0
SCCPDH	0.103969	0
AHCTF1	-0.337736	0
ZNF695	4.94767	0
ZNF670-ZNF695	5.17006	0
ZNF670	3.94767	0
ZNF669	2.06852	0
ZNF124	2.20043	0
RP11-488L18.10	3.94767	0
RP11-488L18.8	4.75502	0
ZNF496	2.66756	0
NLRP3	6.75502	0
TRIM58	5.75502	0
OR2L13	5.75502	0
SH3BP5L	3.32876	0
ZNF672	0.824283	0
ZNF692	1.7216	0
PGBD2	1.82428	0
FAM110C	4.5851	0
SH3YL1	-1.18749	0
ACP1	-1.08013	0
FAM150B	6.17006	0
AC079779.6	6.75502	0
TMEM18	0.575112	0
AC092159.2	6.75502	0
TPO	6.75502	0
TSSC1	0.789237	0
TRAPPC12	1.5652	0
ADI1	-0.52459	0
AC142528.1	4.75502	0
AC108488.4	5.17006	0
RNASEH1	0.0790638	0
RNASEH1-AS1	1.20043	0
RPS7	-0.51229	0
LINC01249	6.75502	0
LINC00487	6.75502	0
CMPK2	3.84813	0
RSAD2	3.11116	0
RP11-439M11.1	6.75502	0
RNF144A	1.00013	0
AC092580.3	6.17006	0
AC092580.4	-1.03288	0
LINC00299	6.17006	0
ID2-AS1	5.17006	0
ID2	-2.09673	0
RP11-434B12.1	6.75502	0
KIDINS220	1.5652	0
MBOAT2	2.62574	0
RP11-734K21.3	6.75502	0
ASAP2	5.43309	0
ITGB1BP1	-0.224404	0
CPSF3	1.18897	0
IAH1	-1.16384	0
ADAM17	1.82428	0
RP11-214N9.1	3.5851	0
YWHAQ	-0.795376	0
RP11-521D12.5	6.17006	0
TAF1B	0.578432	0
RP11-95D17.1	3.23146	0
GRHL1	4.43309	0
RP11-254F7.2	3.11116	0
KLF11	2.94767	0
CYS1	5.75502	0
RP11-254F7.4	6.17006	0
RRM2	0.499992	0
C2orf48	5.75502	0
HPCAL1	0.255175	0
ODC1	1.39747	0
RP11-320M2.1	5.75502	0
NOL10	0.492926	0
RN7SL832P	5.43309	0
ATP6V1C2	6.75502	0
PDIA6	-1.17276	0
PQLC3	-0.844892	0
ROCK2	1.12566	0
E2F6	3.84813	0
GREB1	6.75502	0
LPIN1	0.0650229	0
TRIB2	2.50709	0
NBAS	0.0615339	0
DDX1	0.880552	0
FAM49A	5.17006	0
SMC6	1.68034	0
GEN1	2.23146	0
RDH14	-0.193346	0
LINC01376	6.75502	0
LINC00954	3.00013	0
TTC32	-0.281153	0
RP11-79O8.1	4.17006	0
WDR35	3.11116	0
AC079145.4	6.75502	0
LAPTM4A	-0.416156	0
RP11-644K8.1	6.17006	0
PUM2	1.40925	0
RHOB	0.208126	0
HS1BP3	1.14031	0
RP11-130L8.1	5.43309	0
LDAH	1.40629	0
AC067959.1	6.75502	0
KLHL29	6.17006	0
ATAD2B	1.32876	0
UBXN2A	0.227544	0
MFSD2B	6.75502	0
C2orf44	3.50709	0
FKBP1B	2.11116	0
SF3B6	-0.576792	0
FAM228B	1.92213	0
TP53I3	2.32876	0
PFN4	6.17006	0
RP11-507M3.1	6.75502	0
FAM228A	6.17006	0
ITSN2	1.06386	0
NCOA1	2.27929	0
PTRHD1	0.515422	0
CENPO	0.406293	0
ADCY3	2.89704	0
RP11-443B20.1	6.17006	0
DNAJC27	2.62574	0
DNAJC27-AS1	4.29559	0
POMC	0.934842	0
DNMT3A	2.77013	0
DTNB	-0.459298	0
ASXL2	-0.256206	0
KIF3C	3.23146	0
RAB10	-0.107926	0
GAREM2	4.75502	0
HADHA	0.00927013	0
HADHB	-0.857233	0
ADGRF3	4.29559	0
EPT1	2.6465	0
OTOF	4.05458	0
SLC35F6	2.00013	0
CENPA	0.612549	0
MAPRE3	3.11116	0
TMEM214	0.375642	0
AGBL5	1.3627	0
OST4	-0.531306	0
EMILIN1	6.17006	0
KHK	0.371317	0
CGREF1	4.94767	0
ABHD1	6.17006	0
PREB	0.597674	0
SLC5A6	0.678205	0
ATRAID	0.496908	0
CAD	1.94767	0
SLC30A3	6.75502	0
TRIM54	4.94767	0
MPV17	-0.492907	0
GTF3C2	0.806654	0
AC074117.10	4.43309	0
EIF2B4	0.86425	0
SNX17	0.913719	0
ZNF513	2.80082	0
PPM1G	0.40364	0
NRBP1	0.737594	0
KRTCAP3	5.17006	0
IFT172	3.94767	0
FNDC4	5.75502	0
ZNF512	1.29559	0
CCDC121	4.5851	0
GPN1	0.4604	0
SUPT7L	1.06386	0
SLC4A1AP	0.34563	0
MRPL33	0.741762	0
RBKS	2.37132	0
BRE	-0.0747019	0
AC093690.1	5.43309	0
FOSL2	3.15809	0
AC104695.4	6.75502	0
PLB1	5.43309	0
PPP1CB	0.812506	0
TRMT61B	-0.0523341	0
WDR43	0.89704	0
FAM179A	5.43309	0
CLIP4	2.5851	0
YPEL5	0.413391	0
LBH	1.3887	0
LCLAT1	2.32876	0
CAPN14	6.17006	0
EHD3	4.94767	0
XDH	6.75502	0
SRD5A2	6.75502	0
MEMO1	-0.039395	0
DPY30	-0.627603	0
SPAST	1.6465	0
RP11-563N4.1	3.94767	0
SLC30A6	1.90953	0
NLRC4	6.17006	0
YIPF4	0.190236	0
AL133245.2	6.17006	0
BIRC6	1.84333	0
TTC27	1.34563	0
LTBP1	6.17006	0
RASGRP3	1.5262	0
FAM98A	-0.353504	0
CRIM1	5.17006	0
FEZ2	0.909531	0
STRN	1.39747	0
HEATR5B	3.0271	0
GPATCH11	1.3513	0
EIF2AK2	-0.38197	0
CEBPZOS	-2.35481	0
CEBPZ	0.866278	0
NDUFAF7	0.000133331	0
PRKD3	1.3627	0
QPCT	3.00013	0
AC006369.2	4.29559	0
CDC42EP3	-0.65437	0
RMDN2	6.17006	0
CYP1B1	0.656989	0
CYP1B1-AS1	5.17006	0
ATL2	2.18517	0
HNRNPLL	-0.748805	0
GALM	0.0622677	0
AC074366.3	5.17006	0
SRSF7	-0.729527	0
GEMIN6	-0.700306	0
DHX57	2.75502	0
MORN2	1.94767	0
ARHGEF33	5.75502	0
RP11-173C1.1	5.75502	0
SOS1	1.49293	0
CDKL4	5.43309	0
MAP4K3	4.5851	0
AC007246.3	1.6465	0
THUMPD2	0.872378	0
SLC8A1-AS1	1.50709	0
AC083949.1	5.43309	0
EML4	-0.155472	0
COX7A2L	-0.388617	0
KCNG3	6.75502	0
MTA3	1.82428	0
HAAO	4.94767	0
AC093609.1	6.17006	0
ZFP36L2	1.24723	0
LINC01126	6.75502	0
AC010883.5	4.05458	0
THADA	0.721598	0
PLEKHH2	5.43309	0
C1GALT1C1L	6.75502	0
DYNC2LI1	1.83616	0
LRPPRC	0.832189	0
RP11-559M23.1	6.75502	0
PPM1B	0.324568	0
SLC3A1	5.17006	0
PREPL	1.41517	0
CAMKMT	0.497633	0
SIX3	5.43309	0
SRBD1	1.31208	0
PRKCE	-0.662832	0
EPAS1	-1.65861	0
ATP6V1E2	2.3627	0
RHOQ	2.32876	0
PIGF	1.07203	0
CRIPT	0.410725	0
SOCS5	3.50709	0
AC016722.3	6.75502	0
MCFD2	1.05458	0
TTC7A	1.20043	0
C2orf61	6.75502	0
CALM2	-0.182598	0
BCYRN1	5.75502	0
EPCAM	6.75502	0
MSH2	2.49199	0
KCNK12	3.94767	0
MSH6	1.33717	0
FBXO11	2.48823	0
AC079807.2	4.94767	0
FOXN2	0.793089	0
RP11-191L17.1	4.5851	0
PPP1R21	-0.358721	0
STON1	4.17006	0
STON1-GTF2A1L	6.75502	0
GTF2A1L	6.75502	0
ASB3	0.860203	0
CHAC2	0.772027	0
ERLEC1	-0.544187	0
PSME4	1.54557	0
ACYP2	0.177592	0
RP11-477N3.1	6.75502	0
SPTBN1	-0.964368	0
EML6	6.17006	0
RTN4	-0.69619	0
CLHC1	4.17006	0
RPS27A	-0.490565	0
MTIF2	1.90536	0
AC012358.8	6.75502	0
CCDC88A	1.77774	0
CFAP36	-0.657196	0
PPP4R3B	0.649112	0
RP11-554J4.1	3.23146	0
PNPT1	0.766336	0
VRK2	1.0826	0
FANCL	1.15511	0
PAPOLG	0.89704	0
REL	1.29887	0
PUS10	1.62574	0
PEX13	0.200432	0
KIAA1841	1.73265	0
C2orf74	1.00013	0
AHSA2	0.615469	0
USP34	0.641279	0
RP11-355B11.2	3.66756	0
XPO1	0.991255	0
FAM161A	1.39747	0
CCT4	-0.122612	0
AC107081.5	5.43309	0
COMMD1	0.795663	0
B3GNT2	1.32318	0
EHBP1	1.66756	0
AC007098.1	6.75502	0
OTX1	6.17006	0
WDPCP	4.17006	0
MDH1	-0.0474005	0
UGP2	-0.0287959	0
VPS54	3.75502	0
PELI1	1.95801	0
AC074289.1	2.09681	0
LINC00309	4.94767	0
LGALSL	4.5851	0
RP11-568N6.1	4.17006	0
AFTPH	1.01355	0
AC008074.1	6.17006	0
SERTAD2	1.45124	0
AC007365.3	6.75502	0
SLC1A4	0.4482	0
CEP68	1.67821	0
RAB1A	0.147691	0
ACTR2	-0.337736	0
SPRED2	4.29559	0
ETAA1	1.73265	0
C1D	-1.03777	0
WDR92	4.17006	0
RP11-474G23.1	6.75502	0
PNO1	1.40629	0
PPP3R1	2.97366	0
RP11-474G23.2	3.94767	0
RP11-474G23.3	3.23146	0
PLEK	0.694325	0
FBXO48	2.29559	0
APLF	1.60527	0
ARHGAP25	0.51423	0
GFPT1	0.41963	0
NFU1	-1.26457	0
AAK1	0.598516	0
ANXA4	1.27389	0
GMCL1	1.34563	0
SNRNP27	-0.203532	0
MXD1	2.15511	0
PCBP1	0.449719	0
AC016700.5	3.75502	0
C2orf42	1.5262	0
TIA1	0.888772	0
PCYOX1	0.89704	0
SNRPG	-0.204299	0
FAM136A	-1.24779	0
TGFA	6.75502	0
ADD2	3.05458	0
CLEC4F	6.75502	0
VAX2	4.5851	0
ATP6V1B1-AS1	4.75502	0
ANKRD53	6.75502	0
TEX261	2.71063	0
NAGK	0.540702	0
RP11-467P9.1	6.75502	0
MCEE	0.878504	0
MPHOSPH10	-0.679607	0
PAIP2B	1.97366	0
ZNF638	1.67939	0
EXOC6B	2.3627	0
SPR	3.94767	0
SFXN5	3.5851	0
RAB11FIP5	1.46962	0
SMYD5	2.84813	0
PRADC1	-0.414904	0
CCT7	-1.24498	0
FBXO41	2.39747	0
EGR4	6.75502	0
ALMS1	2.23146	0
TPRKB	0.0769489	0
DUSP11	0.377087	0
STAMBP	0.960605	0
DGUOK	-0.392548	0
DGUOK-AS1	2.39747	0
AC073046.25	6.75502	0
TET3	4.29559	0
BOLA3	-0.540748	0
BOLA3-AS1	2.39747	0
MOB1A	-0.395573	0
MTHFD2	-0.0649217	0
SLC4A5	6.17006	0
DCTN1	1.34563	0
C2orf81	5.43309	0
[truncated: 14,137 more rows]

## Sheet: Fibure 6b
Figure 6b
Concentration dextramer nM	Normalised MFI TCR1 SM2 Dextramer	Normalised MFI TCR2 Dextramer	Normalised MFI TCR3 SM2 Dextramer	CLIP Dex
5	1	1	1	10178
2.5	1.15403	0.957242	0.861664	4079
1.25	1.02956	0.745691	0.675588	3229
0.625	0.768184	0.482203	0.421338	2147
0.3125	0.528977	0.262368	0.228933	1254
0.15625	0.294049	0.139915	0.121157	673
0.078125	0.161416	0.0687262	0.062387	394

[truncated: 20 more sheets: Figure 6d, Figure 6f, Figure 6h, Figure 7e, Figure 7f, Figure 7g, Figure 8a, Figure 8b, Figure 8c, Figure 9b, Figure 9c, Figure 9d, Figure 10b, Figure 10c, Figure 10d, Figure 10e, Figure 10f, Supplementary Figure 1, Supplementary Figure 2, Supplementary Figure 3]
